# Supplementary material for: 7,7-Dimethyl-2-methyl­amino-4-(4-methyl­phenyl)-3-nitro-7,8-di­hydro-4H-chromen-5(6H)-one
Source: Acta Crystallogr Sect E Struct Rep Online. 2014 May 24;70(Pt 6):o710–1. doi: 10.1107/S1600536814010794 (PMC4051056; doi:10.1107/S1600536814010794)
Supplement: Supplementary file 1 [file e-70-0o710-sup1.cif]

##############################################################################
#                                                                            #
# This CIF contains the data in a paper accepted for publication in          #
# Acta Crystallographica Section E. It conforms to the requirements of       #
# Notes for Authors for Acta Crystallographica Section E, and has been       #
# peer reviewed under the auspices of the IUCr Commission on Journals.       #
#                                                                            #
# Full details of the Crystallographic Information File format               #
# are given in the paper "The Crystallographic Information File (CIF):       #
# a New Standard Archive File for Crystallography" by S. R. Hall, F. H.      #
# Allen and I. D. Brown [Acta Cryst. (1991), A47, 655-685].                  #
#                                                                            #
# The current version of the core CIF dictionary is obtainable from          #
# ftp://ftp.iucr.org/pub/cif_core.dic.                                       #
#                                                                            #
# Software is freely available for graphical display of the structure(s)     #
# in this CIF. For information consult the CIF software page                 #
# http://www.iucr.org/resources/cif/software.                                #
#                                                                            #
# This file may be used for bona fide research purposes within the           #
# scientific community so long as proper attribution is given to the journal # 
# article from which it was obtained.                                        #
#                                                                            #
##############################################################################
data_global
_audit_creation_method     SHELXL-97
_journal_date_recd_electronic     2014-05-05
_journal_date_accepted     2014-05-11
_journal_name_full     'Acta Crystallographica, Section E'
_journal_year     2014
_journal_volume     70
_journal_issue      6
_journal_page_first     o710
_journal_page_last     o711
_journal_paper_category     QO
_journal_paper_doi     10.1107/S1600536814010794
_journal_coeditor_code     SU2733
_publ_contact_author_name     'K. Sethusankar'
_publ_contact_author_address
;
   Department of Physics
   RKM Vivekananda College (Autonomous)
   Chennai 600 004
   India
;
_publ_contact_author_email     'ksethusankar@yahoo.co.in'
_publ_contact_author_fax     '044 091 2499 3057'
_publ_contact_author_phone     '044 091 24484170'
_publ_section_title
;\
7,7-Dimethyl-2-methylamino-4-(4-methylphenyl)-3-nitro-7,8-dihydro-4<i>H</i>-\
chromen-5(6<i>H</i>)-one
;
loop_
    _publ_author_name
    _publ_author_address
    'S. Antony Inglebert'
;  Sri Ram Engineering College
   Chennai 602 024
   India
;
    'Jayabal Kamalraja'
;
    Organic Chemistry Division
    CSIR Central Leather Research Institute
    Chennai 600 020
    India
;
    'K. Sethusankar'
;  Department of Physics
   RKM Vivekananda College (Autonomous)
   Chennai 600 004
   India
;
    'Paramasivam T. Perumal'
;
    Organic Chemistry Division
    CSIR Central Leather Research Institute
    Chennai 600 020
    India
;
data_I
_audit_creation_method     SHELXL-97
_database_code_depnum_ccdc_archive     'CCDC 1002204'
_chemical_name_systematic
;\
7,7-Dimethyl-2-methylamino-4-(4-methylphenyl)-3-nitro-7,8-dihydro-4<i>H</i>-\
chromen-5(6<i>H</i>)-one
;
_chemical_name_common     ?
_chemical_formula_moiety     'C19 H22 N2 O4'
_chemical_formula_sum     'C19 H22 N2 O4'
_chemical_formula_iupac     'C19 H22 N2 O4'
_chemical_formula_weight     342.39
_chemical_melting_point     ?
_symmetry_cell_setting     monoclinic
_symmetry_space_group_name_H-M     'P 21/c'
_symmetry_space_group_name_Hall     '-P 2ybc'
loop_
    _symmetry_equiv_pos_as_xyz
    'x, y, z'
    '-x, y+1/2, -z+1/2'
    '-x, -y, -z'
    'x, -y-1/2, z-1/2'
_cell_length_a     9.4373(5)
_cell_length_b     15.8487(8)
_cell_length_c     12.1414(6)
_cell_angle_alpha     90.00
_cell_angle_beta     105.1220(10)
_cell_angle_gamma     90.00
_cell_volume     1753.09(15)
_cell_formula_units_Z     4
_cell_measurement_reflns_used     4023
_cell_measurement_theta_min     2.16
_cell_measurement_theta_max     27.50
_cell_measurement_temperature     293(2)
_exptl_crystal_description     block
_exptl_crystal_colour     colourless
_exptl_crystal_size_max     0.30
_exptl_crystal_size_mid     0.25
_exptl_crystal_size_min     0.20
_exptl_crystal_density_diffrn     1.297
_exptl_crystal_density_meas     ?
_exptl_crystal_density_method     'not measured'
_exptl_crystal_F_000     728
_exptl_absorpt_coefficient_mu     0.092
_exptl_absorpt_correction_type     multi-scan
_exptl_absorpt_process_details     '(SADABS; Bruker, 2008)'
_exptl_absorpt_correction_T_min     0.968
_exptl_absorpt_correction_T_max     0.968
_exptl_special_details     ?
_diffrn_ambient_temperature     293(2)
_diffrn_radiation_type     MoK\a
_diffrn_radiation_wavelength     0.71073
_diffrn_radiation_source     'fine-focus sealed tube'
_diffrn_radiation_monochromator     graphite
_diffrn_measurement_device_type     'Bruker Kappa APEXII CCD'
_diffrn_measurement_method     '\w and \f scan'
_diffrn_detector_area_resol_mean     ?
_diffrn_reflns_number     22747
_diffrn_reflns_av_R_equivalents     0.0217
_diffrn_reflns_av_sigmaI/netI     0.0151
_diffrn_reflns_theta_min     2.16
_diffrn_reflns_theta_max     27.50
_diffrn_reflns_theta_full     27.50
_diffrn_measured_fraction_theta_max     1.000
_diffrn_measured_fraction_theta_full     1.000
_diffrn_reflns_limit_h_min     -12
_diffrn_reflns_limit_h_max     12
_diffrn_reflns_limit_k_min     -20
_diffrn_reflns_limit_k_max     20
_diffrn_reflns_limit_l_min     -15
_diffrn_reflns_limit_l_max     15
_diffrn_standards_number     ?
_diffrn_standards_interval_count     ?
_diffrn_standards_interval_time     ?
_diffrn_standards_decay_%     0
_refine_special_details
;
Refinement of <i>F</i>^2^ against ALL reflections. The weighted <i>R</i>-factor
<i>wR</i> and goodness of fit <i>S</i> are based on <i>F</i>^2^, conventional
<i>R</i>-factors <i>R</i> are based on <i>F</i>, with <i>F</i> set to zero for
negative <i>F</i>^2^. The threshold expression of <i>F</i>^2^ >
\s(<i>F</i>^2^) is used only for calculating <i>R</i>-factors(gt) <i>etc</i>.
and is not relevant to the choice of reflections for refinement.
<i>R</i>-factors based on <i>F</i>^2^ are statistically about twice as large
as those based on <i>F</i>, and <i>R</i>- factors based on ALL data will be
even larger.
;
_reflns_number_total     4023
_reflns_number_gt     3290
_reflns_threshold_expression     >2sigma(I)
_refine_ls_structure_factor_coef     Fsqd
_refine_ls_matrix_type     full
_refine_ls_R_factor_all     0.0519
_refine_ls_R_factor_gt     0.0414
_refine_ls_wR_factor_gt     0.1176
_refine_ls_wR_factor_ref     0.1287
_refine_ls_goodness_of_fit_ref     1.039
_refine_ls_restrained_S_all     1.039
_refine_ls_number_reflns     4023
_refine_ls_number_parameters     226
_refine_ls_number_restraints     0
_refine_ls_hydrogen_treatment     constr
_refine_ls_weighting_scheme     calc
_refine_ls_weighting_details
         'calc w=1/[\s^2^(Fo^2^)+(0.0725P)^2^+0.3328P] where P=(Fo^2^+2Fc^2^)/3'
_atom_sites_solution_hydrogens     geom
_atom_sites_solution_primary     direct
_atom_sites_solution_secondary     difmap
_refine_ls_shift/su_max     0.000
_refine_ls_shift/su_mean     0.000
_refine_diff_density_max     0.241
_refine_diff_density_min     -0.268
_refine_ls_extinction_method     none
_refine_ls_extinction_coef     ?
loop_
    _atom_type_symbol
    _atom_type_description
    _atom_type_scat_dispersion_real
    _atom_type_scat_dispersion_imag
    _atom_type_scat_source
    'C' 'C' 0.0033 0.0016
                         'International Tables Vol C Tables 4.2.6.8 and 6.1.1.4'
    'H' 'H' 0.0000 0.0000
                         'International Tables Vol C Tables 4.2.6.8 and 6.1.1.4'
    'N' 'N' 0.0061 0.0033
                         'International Tables Vol C Tables 4.2.6.8 and 6.1.1.4'
    'O' 'O' 0.0106 0.0060
                         'International Tables Vol C Tables 4.2.6.8 and 6.1.1.4'
_computing_data_collection     'APEX2 (Bruker, 2008)'
_computing_cell_refinement     'SAINT (Bruker, 2008)'
_computing_data_reduction     'SAINT (Bruker, 2008)'
_computing_structure_solution     'SHELXS97 (Sheldrick, 2008)'
_computing_structure_refinement     'SHELXL97 (Sheldrick, 2008)'
_computing_molecular_graphics     'ORTEP-3 for Windows (Farrugia, 2012)'
_computing_publication_material
                           'SHELXL97  (Sheldrick, 2008) and PLATON (Spek, 2009)'
loop_
    _atom_site_type_symbol
    _atom_site_label
    _atom_site_fract_x
    _atom_site_fract_y
    _atom_site_fract_z
    _atom_site_U_iso_or_equiv
    _atom_site_adp_type
    _atom_site_calc_flag
    _atom_site_refinement_flags
    _atom_site_occupancy
    _atom_site_symmetry_multiplicity
    _atom_site_disorder_assembly
    _atom_site_disorder_group
    C C1 0.35586(16) 0.13090(10) 0.09850(12) 0.0483(3) Uani d . 1 1 . .
    C C2 0.26190(17) 0.06267(10) 0.06696(12) 0.0482(3) Uani d . 1 1 . .
    H H2 0.2468 0.0401 -0.0059 0.058 Uiso calc R 1 1 . .
    C C3 0.19010(15) 0.02757(8) 0.14194(11) 0.0415(3) Uani d . 1 1 . .
    H H3 0.1263 -0.0175 0.1184 0.050 Uiso calc R 1 1 . .
    C C4 0.21229(13) 0.05885(7) 0.25161(10) 0.0337(3) Uani d . 1 1 . .
    C C5 0.30488(14) 0.12771(8) 0.28302(11) 0.0396(3) Uani d . 1 1 . .
    H H5 0.3197 0.1505 0.3557 0.047 Uiso calc R 1 1 . .
    C C6 0.37535(15) 0.16289(9) 0.20772(12) 0.0458(3) Uani d . 1 1 . .
    H H6 0.4371 0.2089 0.2307 0.055 Uiso calc R 1 1 . .
    C C7 0.4372(2) 0.16838(15) 0.01843(17) 0.0787(6) Uani d . 1 1 . .
    H H7A 0.4967 0.2146 0.0554 0.118 Uiso calc R 1 1 . .
    H H7B 0.3679 0.1883 -0.0492 0.118 Uiso calc R 1 1 . .
    H H7C 0.4987 0.1261 -0.0018 0.118 Uiso calc R 1 1 . .
    C C8 0.41028(17) 0.05680(10) 0.74565(12) 0.0526(4) Uani d . 1 1 . .
    H H8A 0.4903 0.0313 0.8011 0.079 Uiso calc R 1 1 . .
    H H8B 0.3235 0.0552 0.7728 0.079 Uiso calc R 1 1 . .
    H H8C 0.4343 0.1143 0.7336 0.079 Uiso calc R 1 1 . .
    C C9 -0.19570(18) 0.30022(10) 0.45333(15) 0.0582(4) Uani d . 1 1 . .
    H H9A -0.2572 0.2675 0.4889 0.087 Uiso calc R 1 1 . .
    H H9B -0.2558 0.3308 0.3899 0.087 Uiso calc R 1 1 . .
    H H9C -0.1388 0.3392 0.5077 0.087 Uiso calc R 1 1 . .
    C C10 0.00622(16) 0.29312(9) 0.35491(13) 0.0492(3) Uani d . 1 1 . .
    H H10A -0.0532 0.3238 0.2913 0.074 Uiso calc R 1 1 . .
    H H10B 0.0708 0.2559 0.3287 0.074 Uiso calc R 1 1 . .
    H H10C 0.0632 0.3320 0.4094 0.074 Uiso calc R 1 1 . .
    C C11 0.13852(13) 0.01918(7) 0.33750(10) 0.0339(3) Uani d . 1 1 . .
    H H11 0.0773 -0.0281 0.3006 0.041 Uiso calc R 1 1 . .
    C C12 0.24902(13) -0.01314(7) 0.44158(10) 0.0343(3) Uani d . 1 1 . .
    C C13 0.28241(13) 0.02932(8) 0.54548(10) 0.0352(3) Uani d . 1 1 . .
    C C14 0.08036(14) 0.12100(8) 0.47489(10) 0.0362(3) Uani d . 1 1 . .
    C C15 0.00113(15) 0.19200(9) 0.51285(11) 0.0425(3) Uani d . 1 1 . .
    H H15A 0.0718 0.2298 0.5609 0.051 Uiso calc R 1 1 . .
    H H15B -0.0615 0.1699 0.5580 0.051 Uiso calc R 1 1 . .
    C C16 -0.09273(14) 0.24144(8) 0.41109(12) 0.0406(3) Uani d . 1 1 . .
    C C17 -0.18292(14) 0.17886(9) 0.32523(12) 0.0440(3) Uani d . 1 1 . .
    H H17A -0.2584 0.1552 0.3570 0.053 Uiso calc R 1 1 . .
    H H17B -0.2318 0.2095 0.2567 0.053 Uiso calc R 1 1 . .
    C C18 -0.09720(13) 0.10749(8) 0.29228(11) 0.0388(3) Uani d . 1 1 . .
    C C19 0.04223(13) 0.08322(8) 0.37386(10) 0.0344(3) Uani d . 1 1 . .
    N N1 0.38424(12) 0.01069(7) 0.63882(9) 0.0410(3) Uani d . 1 1 . .
    H H1 0.4396 -0.0320 0.6365 0.049 Uiso calc R 1 1 . .
    N N2 0.32677(12) -0.08485(7) 0.42859(9) 0.0378(2) Uani d . 1 1 . .
    O O1 0.20515(10) 0.09898(6) 0.55876(7) 0.0424(2) Uani d . 1 1 . .
    O O2 -0.14135(11) 0.06874(7) 0.20344(9) 0.0559(3) Uani d . 1 1 . .
    O O3 0.42802(11) -0.11268(6) 0.51012(9) 0.0484(3) Uani d . 1 1 . .
    O O4 0.29464(12) -0.12159(6) 0.33498(9) 0.0508(3) Uani d . 1 1 . .
loop_
    _atom_site_aniso_label
    _atom_site_aniso_U_11
    _atom_site_aniso_U_22
    _atom_site_aniso_U_33
    _atom_site_aniso_U_12
    _atom_site_aniso_U_13
    _atom_site_aniso_U_23
    C1 0.0473(7) 0.0549(8) 0.0458(8) 0.0037(6) 0.0177(6) 0.0092(6)
    C2 0.0579(8) 0.0548(8) 0.0333(7) 0.0044(7) 0.0147(6) -0.0007(6)
    C3 0.0481(7) 0.0391(7) 0.0363(6) -0.0009(6) 0.0092(5) -0.0022(5)
    C4 0.0342(6) 0.0340(6) 0.0318(6) 0.0034(5) 0.0068(5) 0.0018(5)
    C5 0.0397(6) 0.0417(7) 0.0356(6) -0.0020(5) 0.0069(5) -0.0031(5)
    C6 0.0415(7) 0.0446(7) 0.0511(8) -0.0053(6) 0.0116(6) 0.0026(6)
    C7 0.0853(13) 0.0951(15) 0.0681(12) -0.0151(11) 0.0421(10) 0.0092(11)
    C8 0.0526(8) 0.0620(9) 0.0371(7) 0.0013(7) 0.0007(6) -0.0017(6)
    C9 0.0604(9) 0.0534(9) 0.0656(10) 0.0194(7) 0.0253(8) 0.0050(7)
    C10 0.0491(7) 0.0431(7) 0.0560(8) -0.0010(6) 0.0147(6) 0.0081(6)
    C11 0.0356(6) 0.0322(6) 0.0327(6) -0.0009(5) 0.0069(5) -0.0008(5)
    C12 0.0359(6) 0.0323(6) 0.0345(6) 0.0006(5) 0.0088(5) 0.0033(5)
    C13 0.0361(6) 0.0335(6) 0.0357(6) -0.0007(5) 0.0090(5) 0.0055(5)
    C14 0.0377(6) 0.0375(6) 0.0335(6) 0.0027(5) 0.0093(5) 0.0055(5)
    C15 0.0492(7) 0.0432(7) 0.0375(7) 0.0078(6) 0.0153(6) 0.0012(5)
    C16 0.0398(6) 0.0398(7) 0.0445(7) 0.0063(5) 0.0150(6) 0.0048(5)
    C17 0.0321(6) 0.0491(7) 0.0505(8) 0.0038(5) 0.0102(5) 0.0068(6)
    C18 0.0337(6) 0.0440(7) 0.0382(7) -0.0030(5) 0.0085(5) 0.0040(5)
    C19 0.0336(6) 0.0360(6) 0.0338(6) 0.0007(5) 0.0090(5) 0.0030(5)
    N1 0.0419(6) 0.0427(6) 0.0350(6) 0.0037(5) 0.0041(4) 0.0041(4)
    N2 0.0374(5) 0.0354(5) 0.0412(6) 0.0004(4) 0.0112(4) 0.0036(4)
    O1 0.0480(5) 0.0411(5) 0.0337(5) 0.0089(4) 0.0027(4) -0.0012(4)
    O2 0.0455(5) 0.0683(7) 0.0460(6) 0.0028(5) -0.0020(4) -0.0096(5)
    O3 0.0470(5) 0.0467(5) 0.0485(6) 0.0123(4) 0.0070(4) 0.0074(4)
    O4 0.0571(6) 0.0454(5) 0.0479(6) 0.0059(4) 0.0099(5) -0.0100(4)
_geom_special_details
;
All e.s.d.'s (except the e.s.d. in the dihedral angle between two l.s. planes)
are estimated using the full covariance matrix. The cell e.s.d.'s are taken
into account individually in the estimation of e.s.d.'s in distances, angles
and torsion angles; correlations between e.s.d.'s in cell parameters are only
used when they are defined by crystal symmetry. An approximate (isotropic)
treatment of cell e.s.d.'s is used for estimating e.s.d.'s involving l.s.
planes.
;
loop_
    _geom_bond_atom_site_label_1
    _geom_bond_atom_site_label_2
    _geom_bond_site_symmetry_2
    _geom_bond_distance
    _geom_bond_publ_flag
    C1 C6 . 1.386(2) ?
    C1 C2 . 1.387(2) ?
    C1 C7 . 1.509(2) ?
    C2 C3 . 1.3854(19) ?
    C2 H2 . 0.9300 ?
    C3 C4 . 1.3846(17) ?
    C3 H3 . 0.9300 ?
    C4 C5 . 1.3879(18) ?
    C4 C11 . 1.5318(16) ?
    C5 C6 . 1.3806(19) ?
    C5 H5 . 0.9300 ?
    C6 H6 . 0.9300 ?
    C7 H7A . 0.9600 ?
    C7 H7B . 0.9600 ?
    C7 H7C . 0.9600 ?
    C8 N1 . 1.4528(18) ?
    C8 H8A . 0.9600 ?
    C8 H8B . 0.9600 ?
    C8 H8C . 0.9600 ?
    C9 C16 . 1.5281(19) ?
    C9 H9A . 0.9600 ?
    C9 H9B . 0.9600 ?
    C9 H9C . 0.9600 ?
    C10 C16 . 1.5299(19) ?
    C10 H10A . 0.9600 ?
    C10 H10B . 0.9600 ?
    C10 H10C . 0.9600 ?
    C11 C12 . 1.5030(17) ?
    C11 C19 . 1.5034(17) ?
    C11 H11 . 0.9800 ?
    C12 N2 . 1.3840(16) ?
    C12 C13 . 1.3915(17) ?
    C13 N1 . 1.3141(16) ?
    C13 O1 . 1.3557(15) ?
    C14 C19 . 1.3275(17) ?
    C14 O1 . 1.3857(15) ?
    C14 C15 . 1.4891(18) ?
    C15 C16 . 1.5342(18) ?
    C15 H15A . 0.9700 ?
    C15 H15B . 0.9700 ?
    C16 C17 . 1.527(2) ?
    C17 C18 . 1.5043(19) ?
    C17 H17A . 0.9700 ?
    C17 H17B . 0.9700 ?
    C18 O2 . 1.2165(16) ?
    C18 C19 . 1.4767(17) ?
    N1 H1 . 0.8600 ?
    N2 O4 . 1.2421(14) ?
    N2 O3 . 1.2626(14) ?
loop_
    _geom_angle_atom_site_label_1
    _geom_angle_atom_site_label_2
    _geom_angle_atom_site_label_3
    _geom_angle_site_symmetry_1
    _geom_angle_site_symmetry_3
    _geom_angle
    _geom_angle_publ_flag
    C6 C1 C2 . . 117.69(13) ?
    C6 C1 C7 . . 120.63(15) ?
    C2 C1 C7 . . 121.66(15) ?
    C3 C2 C1 . . 121.24(13) ?
    C3 C2 H2 . . 119.4 ?
    C1 C2 H2 . . 119.4 ?
    C4 C3 C2 . . 120.73(13) ?
    C4 C3 H3 . . 119.6 ?
    C2 C3 H3 . . 119.6 ?
    C3 C4 C5 . . 118.18(12) ?
    C3 C4 C11 . . 121.74(11) ?
    C5 C4 C11 . . 120.07(11) ?
    C6 C5 C4 . . 120.87(12) ?
    C6 C5 H5 . . 119.6 ?
    C4 C5 H5 . . 119.6 ?
    C5 C6 C1 . . 121.27(13) ?
    C5 C6 H6 . . 119.4 ?
    C1 C6 H6 . . 119.4 ?
    C1 C7 H7A . . 109.5 ?
    C1 C7 H7B . . 109.5 ?
    H7A C7 H7B . . 109.5 ?
    C1 C7 H7C . . 109.5 ?
    H7A C7 H7C . . 109.5 ?
    H7B C7 H7C . . 109.5 ?
    N1 C8 H8A . . 109.5 ?
    N1 C8 H8B . . 109.5 ?
    H8A C8 H8B . . 109.5 ?
    N1 C8 H8C . . 109.5 ?
    H8A C8 H8C . . 109.5 ?
    H8B C8 H8C . . 109.5 ?
    C16 C9 H9A . . 109.5 ?
    C16 C9 H9B . . 109.5 ?
    H9A C9 H9B . . 109.5 ?
    C16 C9 H9C . . 109.5 ?
    H9A C9 H9C . . 109.5 ?
    H9B C9 H9C . . 109.5 ?
    C16 C10 H10A . . 109.5 ?
    C16 C10 H10B . . 109.5 ?
    H10A C10 H10B . . 109.5 ?
    C16 C10 H10C . . 109.5 ?
    H10A C10 H10C . . 109.5 ?
    H10B C10 H10C . . 109.5 ?
    C12 C11 C19 . . 108.85(10) ?
    C12 C11 C4 . . 111.92(10) ?
    C19 C11 C4 . . 109.86(10) ?
    C12 C11 H11 . . 108.7 ?
    C19 C11 H11 . . 108.7 ?
    C4 C11 H11 . . 108.7 ?
    N2 C12 C13 . . 119.94(11) ?
    N2 C12 C11 . . 117.14(11) ?
    C13 C12 C11 . . 122.74(11) ?
    N1 C13 O1 . . 112.05(11) ?
    N1 C13 C12 . . 127.95(12) ?
    O1 C13 C12 . . 120.00(11) ?
    C19 C14 O1 . . 122.61(11) ?
    C19 C14 C15 . . 126.15(12) ?
    O1 C14 C15 . . 111.22(11) ?
    C14 C15 C16 . . 111.57(11) ?
    C14 C15 H15A . . 109.3 ?
    C16 C15 H15A . . 109.3 ?
    C14 C15 H15B . . 109.3 ?
    C16 C15 H15B . . 109.3 ?
    H15A C15 H15B . . 108.0 ?
    C17 C16 C9 . . 109.58(12) ?
    C17 C16 C10 . . 109.86(11) ?
    C9 C16 C10 . . 109.80(12) ?
    C17 C16 C15 . . 108.66(11) ?
    C9 C16 C15 . . 108.98(11) ?
    C10 C16 C15 . . 109.95(11) ?
    C18 C17 C16 . . 115.30(10) ?
    C18 C17 H17A . . 108.5 ?
    C16 C17 H17A . . 108.5 ?
    C18 C17 H17B . . 108.5 ?
    C16 C17 H17B . . 108.5 ?
    H17A C17 H17B . . 107.5 ?
    O2 C18 C19 . . 120.16(12) ?
    O2 C18 C17 . . 122.13(12) ?
    C19 C18 C17 . . 117.67(11) ?
    C14 C19 C18 . . 118.79(12) ?
    C14 C19 C11 . . 122.48(11) ?
    C18 C19 C11 . . 118.69(11) ?
    C13 N1 C8 . . 124.91(12) ?
    C13 N1 H1 . . 117.5 ?
    C8 N1 H1 . . 117.5 ?
    O4 N2 O3 . . 120.52(11) ?
    O4 N2 C12 . . 118.63(11) ?
    O3 N2 C12 . . 120.85(11) ?
    C13 O1 C14 . . 119.87(10) ?
loop_
    _geom_torsion_atom_site_label_1
    _geom_torsion_atom_site_label_2
    _geom_torsion_atom_site_label_3
    _geom_torsion_atom_site_label_4
    _geom_torsion_site_symmetry_1
    _geom_torsion_site_symmetry_2
    _geom_torsion_site_symmetry_3
    _geom_torsion_site_symmetry_4
    _geom_torsion
    _geom_torsion_publ_flag
    C6 C1 C2 C3 . . . . -0.1(2) ?
    C7 C1 C2 C3 . . . . 178.62(16) ?
    C1 C2 C3 C4 . . . . -1.1(2) ?
    C2 C3 C4 C5 . . . . 1.85(19) ?
    C2 C3 C4 C11 . . . . -177.78(12) ?
    C3 C4 C5 C6 . . . . -1.36(19) ?
    C11 C4 C5 C6 . . . . 178.27(12) ?
    C4 C5 C6 C1 . . . . 0.2(2) ?
    C2 C1 C6 C5 . . . . 0.6(2) ?
    C7 C1 C6 C5 . . . . -178.14(16) ?
    C3 C4 C11 C12 . . . . 119.44(13) ?
    C5 C4 C11 C12 . . . . -60.18(15) ?
    C3 C4 C11 C19 . . . . -119.52(12) ?
    C5 C4 C11 C19 . . . . 60.86(14) ?
    C19 C11 C12 N2 . . . . 166.69(10) ?
    C4 C11 C12 N2 . . . . -71.68(13) ?
    C19 C11 C12 C13 . . . . -18.20(16) ?
    C4 C11 C12 C13 . . . . 103.42(13) ?
    N2 C12 C13 N1 . . . . 0.7(2) ?
    C11 C12 C13 N1 . . . . -174.26(12) ?
    N2 C12 C13 O1 . . . . -179.19(11) ?
    C11 C12 C13 O1 . . . . 5.84(18) ?
    C19 C14 C15 C16 . . . . -23.05(19) ?
    O1 C14 C15 C16 . . . . 155.49(11) ?
    C14 C15 C16 C17 . . . . 48.46(15) ?
    C14 C15 C16 C9 . . . . 167.81(12) ?
    C14 C15 C16 C10 . . . . -71.80(15) ?
    C9 C16 C17 C18 . . . . -169.54(12) ?
    C10 C16 C17 C18 . . . . 69.75(15) ?
    C15 C16 C17 C18 . . . . -50.56(15) ?
    C16 C17 C18 O2 . . . . -157.41(13) ?
    C16 C17 C18 C19 . . . . 24.66(17) ?
    O1 C14 C19 C18 . . . . 176.46(11) ?
    C15 C14 C19 C18 . . . . -5.1(2) ?
    O1 C14 C19 C11 . . . . -6.08(19) ?
    C15 C14 C19 C11 . . . . 172.31(12) ?
    O2 C18 C19 C14 . . . . -173.35(13) ?
    C17 C18 C19 C14 . . . . 4.61(18) ?
    O2 C18 C19 C11 . . . . 9.09(18) ?
    C17 C18 C19 C11 . . . . -172.94(11) ?
    C12 C11 C19 C14 . . . . 18.29(16) ?
    C4 C11 C19 C14 . . . . -104.58(13) ?
    C12 C11 C19 C18 . . . . -164.25(10) ?
    C4 C11 C19 C18 . . . . 72.88(13) ?
    O1 C13 N1 C8 . . . . 1.70(18) ?
    C12 C13 N1 C8 . . . . -178.21(13) ?
    C13 C12 N2 O4 . . . . 179.94(11) ?
    C11 C12 N2 O4 . . . . -4.82(16) ?
    C13 C12 N2 O3 . . . . 0.15(18) ?
    C11 C12 N2 O3 . . . . 175.40(11) ?
    N1 C13 O1 C14 . . . . -170.87(11) ?
    C12 C13 O1 C14 . . . . 9.05(17) ?
    C19 C14 O1 C13 . . . . -9.14(18) ?
    C15 C14 O1 C13 . . . . 172.26(11) ?
loop_
    _geom_hbond_atom_site_label_D
    _geom_hbond_atom_site_label_H
    _geom_hbond_atom_site_label_A
    _geom_hbond_site_symmetry_A
    _geom_hbond_distance_DH
    _geom_hbond_distance_HA
    _geom_hbond_distance_DA
    _geom_hbond_angle_DHA
    N1 H1 O3 . 0.86 1.98 2.6024(15) 129
    C5 H5 O3 3_656 0.93 2.58 3.0685(17) 113
    C10 H10A O4 2_555 0.96 2.54 3.4335(19) 154
