# Supplementary material for: 7,7-Dimethyl-2-methyl­amino-4-(4-methyl­phenyl)-3-nitro-7,8-di­hydro-4H-chromen-5(6H)-one
Source: Acta Crystallogr Sect E Struct Rep Online. 2014 May 24;70(Pt 6):o710–1. doi: 10.1107/S1600536814010794 (PMC4051056; doi:10.1107/S1600536814010794)
Supplement: Supplementary file 2 [file e-70-0o710-Isup2.hkl]

# 
# h,k,l, Fc-squared, Fo-squared, sigma(Fo-squared) and status flag 
# 
data_I
_shelx_title ' 78C1 in P2(1)/c' 
_shelx_refln_list_code          4 
_shelx_F_calc_maximum      152.88 
_exptl_crystal_F_000       728.00 
_reflns_d_resolution_high  0.7696 
 
loop_ 
 _symmetry_equiv_pos_as_xyz 
 'x, y, z' 
 '-x, y+1/2, -z+1/2' 
 '-x, -y, -z' 
 'x, -y-1/2, z-1/2' 
 
_cell_length_a     9.4373 
_cell_length_b    15.8487 
_cell_length_c    12.1414 
_cell_angle_alpha  90.000 
_cell_angle_beta  105.122 
_cell_angle_gamma  90.000 
 
_shelx_F_squared_multiplier     1.000 
 
loop_ 
 _refln_index_h 
 _refln_index_k 
 _refln_index_l 
 _refln_F_squared_calc 
 _refln_F_squared_meas 
 _refln_F_squared_sigma 
 _refln_observed_status 
   1   0   0     1895.36     1729.82     29.23 o 
   2   0   0     5409.66     5418.69     36.61 o 
   3   0   0      340.79      365.37      5.58 o 
   4   0   0      150.98      184.37      2.80 o 
   5   0   0      502.13      575.13      6.92 o 
   6   0   0       73.13       91.95      2.26 o 
   7   0   0       65.77       64.02      2.06 o 
   8   0   0       56.54       54.04      2.23 o 
   9   0   0        8.58        6.27      1.36 o 
  10   0   0      161.60      177.05      6.32 o 
  11   0   0       31.46       32.99      2.47 o 
   1   1   0       55.90       52.87      0.83 o 
   2   1   0     4142.19     3981.06     19.11 o 
   3   1   0      249.32      253.36      2.16 o 
   4   1   0       52.14       58.15      1.02 o 
   5   1   0       96.96       93.56      1.47 o 
   6   1   0      569.43      616.30      5.40 o 
   7   1   0        0.06        0.49      0.64 o 
   8   1   0        1.57        1.13      0.65 o 
   9   1   0       82.32       84.23      2.29 o 
  10   1   0        0.08       -0.88      0.88 o 
  11   1   0        7.29        7.55      1.29 o 
   0   2   0     9408.16     6900.96    264.54 o 
   1   2   0     1968.40     1791.82      8.67 o 
   2   2   0     8259.73     7818.11     57.20 o 
   3   2   0      583.24      587.73      4.33 o 
   4   2   0      231.10      211.42      2.19 o 
   5   2   0       26.09       18.65      0.79 o 
   6   2   0      158.75      164.32      2.49 o 
   7   2   0       48.15       43.20      1.30 o 
   8   2   0       19.15       16.11      1.03 o 
   9   2   0       66.66       69.99      1.87 o 
  10   2   0       52.13       55.62      1.95 o 
  11   2   0       98.22      109.98      2.86 o 
   1   3   0     5270.15     4883.71     32.84 o 
   2   3   0     1024.56     1033.15      5.41 o 
   3   3   0     1114.11     1146.75      7.89 o 
   4   3   0      226.84      188.73      2.07 o 
   5   3   0      474.06      426.67      3.90 o 
   6   3   0     1633.44     1738.44     13.00 o 
   7   3   0        1.10        0.09      0.57 o 
   8   3   0       29.79       24.21      1.20 o 
   9   3   0       48.16       48.35      1.74 o 
  10   3   0       56.94       59.70      2.11 o 
  11   3   0       43.62       45.27      2.20 o 
   0   4   0     3701.68     3809.23     25.94 o 
   1   4   0     1787.34     1810.58      9.52 o 
   2   4   0        0.26       -0.20      0.20 o 
   3   4   0     1122.80     1155.99      7.99 o 
   4   4   0      120.72      123.50      1.59 o 
   5   4   0      308.02      296.48      3.02 o 
   6   4   0        6.24        7.27      0.65 o 
   7   4   0       13.67       16.44      0.93 o 
   8   4   0      495.81      474.86      4.92 o 
   9   4   0       34.00       36.03      1.50 o 
  10   4   0        6.25        5.38      1.13 o 
  11   4   0        1.32        0.96      1.09 o 
   1   5   0      842.61      852.20      5.11 o 
   2   5   0      107.22      119.69      1.24 o 
   3   5   0     1498.98     1511.18     10.90 o 
   4   5   0      678.95      812.30      6.39 o 
   5   5   0      563.68      566.18      4.94 o 
   6   5   0       65.23       57.52      1.33 o 
   7   5   0       17.74       16.43      1.12 o 
   8   5   0      256.93      248.28      3.29 o 
   9   5   0       39.98       43.13      1.77 o 
  10   5   0        0.36       -0.18      0.98 o 
  11   5   0       26.77       27.50      1.97 o 
   0   6   0       66.53       67.11      0.98 o 
   1   6   0      954.88     1025.82      6.41 o 
   2   6   0        5.49       17.63      0.58 o 
   3   6   0       37.02       53.32      1.05 o 
   4   6   0        2.99        5.54      0.96 o 
   5   6   0      535.11      537.14      5.11 o 
   6   6   0       60.02       58.04      1.38 o 
   7   6   0       36.98       39.36      1.36 o 
   8   6   0      198.88      203.84      3.70 o 
   9   6   0      130.91      138.23      2.80 o 
  10   6   0        0.98        0.34      0.94 o 
  11   6   0       53.21       54.07      2.24 o 
   1   7   0     1168.45     1141.22      7.15 o 
   2   7   0     2041.36     1964.80     14.01 o 
   3   7   0      833.84      824.21      6.92 o 
   4   7   0       12.64       11.57      0.69 o 
   5   7   0        1.43        0.99      0.51 o 
   6   7   0      509.95      475.09      4.90 o 
   7   7   0      198.71      196.27      2.92 o 
   8   7   0       21.91       23.33      1.33 o 
   9   7   0       13.12       17.13      1.32 o 
  10   7   0        4.61        4.75      1.08 o 
  11   7   0        9.07        7.52      1.94 o 
   0   8   0      128.44      178.14      2.00 o 
   1   8   0      624.72      657.52      4.65 o 
   2   8   0       34.11       40.87      0.84 o 
   3   8   0      294.65      353.06      3.54 o 
   4   8   0      402.78      439.54      4.74 o 
   5   8   0     1291.14     1253.46     10.42 o 
   6   8   0      530.26      537.71      5.45 o 
   7   8   0       27.28       28.99      1.32 o 
   8   8   0        1.84        1.79      0.95 o 
   9   8   0        1.32       -0.91      0.91 o 
  10   8   0        3.11        6.53      1.27 o 
   1   9   0     1106.93     1194.87      7.98 o 
   2   9   0       31.07       55.45      0.98 o 
   3   9   0        9.10       14.62      0.72 o 
   4   9   0       10.51       11.45      0.84 o 
   5   9   0     1009.28     1002.43      9.48 o 
   6   9   0       50.17       42.78      1.59 o 
   7   9   0       66.66       63.63      1.93 o 
   8   9   0        0.00       -0.78      0.78 o 
   9   9   0       11.38       11.13      1.33 o 
  10   9   0       14.23       15.86      2.02 o 
   0  10   0      948.90      884.75      8.74 o 
   1  10   0      235.92      252.75      2.47 o 
   2  10   0       55.76       47.81      1.04 o 
   3  10   0       15.59       20.58      0.96 o 
   4  10   0       96.73      114.33      2.08 o 
   5  10   0      164.81      155.54      2.93 o 
   6  10   0       72.95       69.99      2.20 o 
   7  10   0        3.94        1.99      0.98 o 
   8  10   0        3.50        3.40      1.10 o 
   9  10   0       33.33       38.35      1.93 o 
  10  10   0        2.97        2.00      1.18 o 
   1  11   0        3.79        4.38      0.43 o 
   2  11   0      559.08      537.88      4.46 o 
   3  11   0       10.83        8.15      0.70 o 
   4  11   0       74.50       70.02      1.74 o 
   5  11   0      397.37      400.88      5.39 o 
   6  11   0       18.16       16.49      1.49 o 
   7  11   0       33.45       34.08      1.91 o 
   8  11   0        0.60       -0.94      1.04 o 
   9  11   0        0.12       -0.69      1.26 o 
  10  11   0        6.25        4.00      1.68 o 
   0  12   0       38.56       35.31      1.25 o 
   1  12   0        1.84        0.95      0.39 o 
   2  12   0       13.72       14.79      0.72 o 
   3  12   0       35.98       33.63      1.29 o 
   4  12   0      159.02      136.57      2.74 o 
   5  12   0       10.35        7.35      1.05 o 
   6  12   0        0.26        0.72      1.03 o 
   7  12   0       73.73       75.01      2.57 o 
   8  12   0       12.54       12.28      1.50 o 
   9  12   0        6.82        6.04      1.50 o 
   1  13   0        6.58        7.34      0.60 o 
   2  13   0       19.77       18.78      0.84 o 
   3  13   0        0.16        0.43      0.64 o 
   4  13   0      133.71      133.58      2.76 o 
   5  13   0       73.98       69.05      2.34 o 
   6  13   0        3.80        3.14      1.03 o 
   7  13   0        3.21        1.35      1.14 o 
   8  13   0       70.56       79.25      2.89 o 
   9  13   0       14.60       17.38      1.92 o 
   0  14   0       93.05       87.20      2.26 o 
   1  14   0        8.23        8.40      0.70 o 
   2  14   0        0.21       -0.21      0.48 o 
   3  14   0      116.55      105.41      2.04 o 
   4  14   0        7.14        7.70      1.04 o 
   5  14   0        8.24        7.31      1.41 o 
   6  14   0       23.15       25.11      1.71 o 
   7  14   0        0.49       -1.03      1.03 o 
   8  14   0       76.82       86.87      3.95 o 
   1  15   0       16.57       17.05      1.15 o 
   2  15   0       34.41       28.84      1.33 o 
   3  15   0      167.87      148.85      3.30 o 
   4  15   0       17.18       12.63      1.35 o 
   5  15   0        7.69        5.53      1.45 o 
   6  15   0        0.12        0.24      1.59 o 
   7  15   0        7.10       10.03      1.82 o 
   8  15   0       72.06       82.73      3.82 o 
   0  16   0      112.19      117.83      3.33 o 
   1  16   0        0.75       -0.68      0.68 o 
   2  16   0        0.28       -0.28      0.66 o 
   3  16   0       10.22        8.13      1.04 o 
   4  16   0        2.72        2.94      1.12 o 
   5  16   0        3.32        2.99      1.26 o 
   6  16   0       15.87       16.03      1.94 o 
   7  16   0        1.51        2.91      1.55 o 
   1  17   0        7.57        6.55      0.91 o 
   2  17   0        3.07        4.72      0.86 o 
   3  17   0       68.24       67.94      2.51 o 
   4  17   0       22.59       22.61      1.76 o 
   5  17   0        1.84        1.72      1.07 o 
   6  17   0       10.76       11.66      1.93 o 
   0  18   0        7.43        5.31      1.37 o 
   1  18   0       68.83       71.65      2.10 o 
   2  18   0        0.77        0.15      0.94 o 
   3  18   0       23.50       29.37      1.90 o 
   4  18   0       10.10        7.90      1.31 o 
   5  18   0        9.45       11.23      1.50 o 
   1  19   0        1.83        0.85      1.08 o 
   2  19   0        1.28       -0.18      0.94 o 
   3  19   0       26.89       29.63      1.99 o 
   4  19   0        3.54        4.71      1.35 o 
   0  20   0       37.96       38.00      4.48 o 
   1  20   0        1.03        0.77      1.15 o 
   2  20   0       22.83       22.28      1.85 o 
 -12   1   1        5.42        6.86      1.94 o 
 -11   1   1       12.14       15.99      1.46 o 
 -10   1   1        0.07        0.01      0.85 o 
  -9   1   1        3.01        2.65      0.91 o 
  -8   1   1       15.35       15.15      0.96 o 
  -7   1   1      143.44      154.18      2.55 o 
  -6   1   1      296.19      304.56      3.15 o 
  -5   1   1      180.42      221.41      2.53 o 
  -4   1   1      787.96      678.13      5.01 o 
  -3   1   1     7757.99     7490.93     43.10 o 
  -2   1   1      112.15      100.89      0.74 o 
  -1   1   1     1618.94     1600.69     20.69 o 
   0   1   1    13065.32     6684.30    151.58 o 
   1   1   1     2916.63     2811.26     13.49 o 
   2   1   1      161.60      146.28      1.03 o 
   3   1   1      434.16      478.72      3.90 o 
   4   1   1     1232.63     1302.79      9.67 o 
   5   1   1        6.61        6.05      0.56 o 
   6   1   1       78.74       76.67      1.69 o 
   7   1   1      346.95      362.83      3.90 o 
   8   1   1      120.88      126.54      2.26 o 
   9   1   1        3.86        2.66      0.99 o 
  10   1   1       33.47       30.16      1.59 o 
  11   1   1        3.64        3.80      1.16 o 
 -11   2   1       50.55       48.66      2.07 o 
 -10   2   1       29.82       30.32      1.50 o 
  -9   2   1        6.95        6.05      0.90 o 
  -8   2   1        2.44        0.49      0.62 o 
  -7   2   1       78.83       67.55      1.47 o 
  -6   2   1      397.57      369.32      3.63 o 
  -5   2   1        4.09        2.83      0.76 o 
  -4   2   1      984.89      964.79      6.84 o 
  -3   2   1     2419.99     2388.02     14.76 o 
  -2   2   1     7586.03     7237.47     33.60 o 
  -1   2   1       21.88       20.80      0.35 o 
   0   2   1     5539.71     4887.23     58.91 o 
   1   2   1     3983.84     3804.33     18.81 o 
   2   2   1    10962.37    10018.51     92.32 o 
   3   2   1       72.04       72.05      1.05 o 
   4   2   1      954.41     1082.31      8.21 o 
   5   2   1        1.83        4.50      0.51 o 
   6   2   1      174.05      184.74      2.44 o 
   7   2   1       78.16       82.64      1.71 o 
   8   2   1       11.66       10.06      1.03 o 
   9   2   1        0.22       -0.76      0.76 o 
  10   2   1        2.10        1.28      0.93 o 
  11   2   1        8.49        7.96      1.35 o 
 -11   3   1        4.13        2.94      1.07 o 
 -10   3   1      118.29      116.82      2.64 o 
  -9   3   1       11.77       12.64      1.05 o 
  -8   3   1      400.93      414.52      4.38 o 
  -7   3   1       31.75       29.02      1.11 o 
  -6   3   1       23.45       21.45      0.88 o 
  -5   3   1       14.09        9.80      0.57 o 
  -4   3   1      441.64      446.60      3.56 o 
  -3   3   1      888.23      923.31      6.05 o 
  -2   3   1    13803.17    12386.59     59.17 o 
  -1   3   1     1481.07     1457.86      7.64 o 
   0   3   1      693.55      649.51      3.50 o 
   1   3   1     3854.81     3708.37     19.06 o 
   2   3   1     7222.71     6907.11     47.97 o 
   3   3   1      224.01      258.73      2.74 o 
   4   3   1     1262.05     1348.40     10.01 o 
   5   3   1      106.34      112.34      1.68 o 
   6   3   1        0.09       -0.45      0.45 o 
   7   3   1       27.67       33.86      1.27 o 
   8   3   1       27.66       25.49      1.24 o 
   9   3   1       25.93       25.77      1.35 o 
  10   3   1        8.40        7.39      1.11 o 
  11   3   1       13.06       16.64      1.58 o 
 -11   4   1        0.21       -0.14      1.04 o 
 -10   4   1       26.78       27.51      1.58 o 
  -9   4   1       66.44       69.16      1.88 o 
  -8   4   1      145.82      147.07      2.43 o 
  -7   4   1       31.03       25.68      1.06 o 
  -6   4   1      121.67      116.14      1.78 o 
  -5   4   1        7.40        7.93      0.54 o 
  -4   4   1      116.09      136.24      1.54 o 
  -3   4   1       57.43       84.97      0.98 o 
  -2   4   1      544.18      547.81      3.16 o 
  -1   4   1     6512.94     6087.86     64.63 o 
   0   4   1      272.71      326.64      1.87 o 
   1   4   1     8278.92     7821.21     50.05 o 
   2   4   1       51.73       55.69      0.78 o 
   3   4   1     2797.84     2817.10     20.99 o 
   4   4   1      325.51      327.48      3.13 o 
   5   4   1        7.73        4.96      0.54 o 
   6   4   1        0.21       -0.24      0.47 o 
   7   4   1       17.43       21.24      1.06 o 
   8   4   1        2.24        2.14      0.75 o 
   9   4   1       14.78       15.61      1.15 o 
  10   4   1        0.59        0.10      0.97 o 
  11   4   1       53.84       55.23      2.31 o 
 -11   5   1       32.68       33.22      1.99 o 
 -10   5   1       52.70       52.71      2.35 o 
  -9   5   1      126.81      137.15      2.71 o 
  -8   5   1     1069.18     1071.46      8.98 o 
  -7   5   1      473.37      436.93      4.36 o 
  -6   5   1       48.46       49.13      1.18 o 
  -5   5   1       10.95       11.74      0.63 o 
  -4   5   1      977.70      944.57      6.80 o 
  -3   5   1       19.52        9.48      0.84 o 
  -2   5   1     3080.35     3113.00     20.91 o 
  -1   5   1      202.04      193.10      1.44 o 
   0   5   1     3369.07     3137.21     17.60 o 
   1   5   1       14.81       19.09      0.43 o 
   2   5   1     2060.14     1994.08     13.31 o 
   3   5   1      905.65      887.37      7.26 o 
   4   5   1      927.45      871.03      7.35 o 
   5   5   1      194.71      198.77      2.41 o 
   6   5   1       30.90       24.65      1.02 o 
   7   5   1       10.50        8.83      0.93 o 
   8   5   1      348.34      350.14      4.11 o 
   9   5   1       15.21       13.68      1.50 o 
  10   5   1        9.12       10.49      1.42 o 
  11   5   1        0.07       -0.25      1.12 o 
 -11   6   1        0.51        0.60      1.01 o 
 -10   6   1        2.40        0.31      0.92 o 
  -9   6   1        0.02       -0.35      0.82 o 
  -8   6   1       16.63       18.37      1.23 o 
  -7   6   1        7.55        6.21      0.76 o 
  -6   6   1       12.63        8.95      0.70 o 
  -5   6   1       55.67       66.01      1.26 o 
  -4   6   1       14.52       23.89      1.36 o 
  -3   6   1      909.82      950.64      7.23 o 
  -2   6   1     5816.93     6038.37     50.03 o 
  -1   6   1      571.01      589.78      3.72 o 
   0   6   1        6.60        4.62      0.25 o 
   1   6   1        0.65        0.73      0.22 o 
   2   6   1        1.64        2.99      0.36 o 
   3   6   1     2861.43     2969.86     24.09 o 
   4   6   1       99.60      112.38      1.78 o 
   5   6   1      122.54      134.59      2.08 o 
   6   6   1      289.32      291.71      3.28 o 
   7   6   1        2.37        2.16      0.72 o 
   8   6   1      162.09      169.29      2.78 o 
   9   6   1        5.68        5.99      1.04 o 
  10   6   1       32.15       36.20      1.83 o 
  11   6   1       14.43       17.08      1.60 o 
 -11   7   1        3.47        3.13      1.19 o 
 -10   7   1        2.71        0.94      0.93 o 
  -9   7   1       54.46       57.04      1.99 o 
  -8   7   1        0.48       -0.69      0.69 o 
  -7   7   1      136.26      135.63      2.52 o 
  -6   7   1        0.52       -0.38      0.54 o 
  -5   7   1      189.29      174.29      2.32 o 
  -4   7   1       41.86       45.51      0.98 o 
  -3   7   1      342.14      375.26      3.36 o 
  -2   7   1      864.66     1013.43      7.13 o 
  -1   7   1      897.93      835.92      5.64 o 
   0   7   1      475.74      458.72      3.04 o 
   1   7   1      843.95      871.84      5.61 o 
   2   7   1      254.69      305.87      3.30 o 
   3   7   1        2.90        1.26      0.46 o 
   4   7   1      123.63      135.08      2.17 o 
   5   7   1      284.14      290.06      3.37 o 
   6   7   1      967.06      918.54      8.26 o 
   7   7   1       45.17       38.06      1.51 o 
   8   7   1      194.19      194.14      4.42 o 
   9   7   1       13.60       13.12      2.35 o 
  10   7   1        0.23        0.83      1.14 o 
 -11   8   1        0.02        0.76      1.13 o 
 -10   8   1       12.17       10.34      1.33 o 
  -9   8   1        2.02        0.87      1.15 o 
  -8   8   1        6.63        4.91      1.00 o 
  -7   8   1       27.73       29.65      1.61 o 
  -6   8   1       29.61       27.33      1.16 o 
  -5   8   1       28.76       24.57      0.99 o 
  -4   8   1      497.19      522.34      4.90 o 
  -3   8   1      102.39       94.63      1.39 o 
  -2   8   1     2071.46     2130.75     14.30 o 
  -1   8   1      184.80      205.97      1.75 o 
   0   8   1      249.55      278.59      2.11 o 
   1   8   1       16.28       16.47      0.64 o 
   2   8   1       22.79       14.90      0.72 o 
   3   8   1      183.04      216.62      2.77 o 
   4   8   1      340.86      353.49      4.10 o 
   5   8   1      575.52      527.35      5.99 o 
   6   8   1     1592.31     1613.32     13.36 o 
   7   8   1        7.01        5.23      0.90 o 
   8   8   1       38.08       39.68      1.89 o 
   9   8   1       10.38        9.78      1.26 o 
  10   8   1        0.28       -0.41      1.09 o 
 -10   9   1        4.96        6.30      1.25 o 
  -9   9   1        2.13        1.64      0.93 o 
  -8   9   1      172.73      182.86      3.30 o 
  -7   9   1       61.30       55.06      1.83 o 
  -6   9   1       13.54       12.09      1.17 o 
  -5   9   1       15.56       13.95      1.53 o 
  -4   9   1       62.74       51.02      1.23 o 
  -3   9   1        3.33        2.51      0.37 o 
  -2   9   1       44.06       50.68      0.93 o 
  -1   9   1      259.58      225.87      1.94 o 
   0   9   1     3339.06     3377.23     19.19 o 
   1   9   1       25.13       34.88      0.74 o 
   2   9   1       68.83       77.58      1.35 o 
   3   9   1      170.30      170.95      2.44 o 
   4   9   1        7.29        8.82      0.83 o 
   5   9   1       80.89       73.80      2.84 o 
   6   9   1     1208.08     1155.62     11.28 o 
   7   9   1      123.67      120.69      2.64 o 
   8   9   1       88.30       87.87      3.25 o 
   9   9   1        0.25        0.34      1.07 o 
  10   9   1        1.45        1.56      1.18 o 
 -10  10   1        1.84        0.23      1.26 o 
  -9  10   1       15.30       15.97      1.59 o 
  -8  10   1       20.59       19.95      1.38 o 
  -7  10   1        2.76        1.72      0.92 o 
  -6  10   1       16.32       13.52      1.24 o 
  -5  10   1      123.81      126.20      3.33 o 
  -4  10   1        0.27       -0.42      0.81 o 
  -3  10   1       18.49       23.97      0.79 o 
  -2  10   1        2.72        3.35      0.58 o 
  -1  10   1        4.16        4.18      0.47 o 
   0  10   1      207.40      217.61      1.89 o 
   1  10   1       40.80       52.58      1.00 o 
   2  10   1       66.09       62.36      1.22 o 
   3  10   1        0.02        0.06      0.50 o 
   4  10   1      353.32      351.86      4.24 o 
   5  10   1       40.41       35.17      2.03 o 
   6  10   1       44.56       39.83      1.66 o 
   7  10   1        0.00       -0.70      0.89 o 
   8  10   1       12.76        7.74      1.32 o 
   9  10   1       62.55       64.27      2.45 o 
  10  10   1       20.69       15.66      1.67 o 
 -10  11   1       40.42       44.52      2.55 o 
  -9  11   1        5.68        6.16      1.40 o 
  -8  11   1        1.03        1.59      1.02 o 
  -7  11   1        9.61        7.93      1.18 o 
  -6  11   1      142.33      141.79      3.03 o 
  -5  11   1       88.38       93.96      2.84 o 
  -4  11   1        1.37        0.04      0.69 o 
  -3  11   1       24.14       25.42      1.03 o 
  -2  11   1       35.15       37.68      0.89 o 
  -1  11   1      285.86      309.41      2.59 o 
   0  11   1      596.64      639.81      4.37 o 
   1  11   1      182.66      199.34      2.18 o 
   2  11   1       49.30       53.89      1.19 o 
   3  11   1      244.16      234.90      2.90 o 
   4  11   1      125.48      128.92      2.34 o 
   5  11   1      326.62      337.64      4.34 o 
   6  11   1       45.06       48.61      2.03 o 
   7  11   1       47.85       46.03      2.15 o 
   8  11   1       23.02       19.37      1.71 o 
   9  11   1       68.93       70.80      5.18 o 
  -9  12   1        0.07       -1.25      1.25 o 
  -8  12   1       12.94       13.31      1.50 o 
  -7  12   1        0.00        0.98      1.00 o 
  -6  12   1        9.13        7.08      1.71 o 
  -5  12   1       25.72       20.79      1.37 o 
  -4  12   1        6.51        2.48      0.78 o 
  -3  12   1      147.22      150.13      2.30 o 
  -2  12   1      264.02      255.16      2.47 o 
  -1  12   1      179.79      193.60      2.05 o 
   0  12   1      115.03      120.45      1.56 o 
   1  12   1       25.38       23.77      0.83 o 
   2  12   1       33.24       41.18      1.12 o 
   3  12   1        7.45        7.83      0.73 o 
   4  12   1      143.04      119.70      2.29 o 
   5  12   1        1.48        1.60      0.82 o 
   6  12   1        2.33        3.83      1.01 o 
   7  12   1       32.88       28.88      1.85 o 
   8  12   1       11.68        8.86      1.53 o 
   9  12   1        0.32       -1.24      1.24 o 
  -9  13   1        5.45        6.28      1.54 o 
  -8  13   1        1.81        0.15      1.28 o 
  -7  13   1       54.47       47.80      2.80 o 
  -6  13   1        2.55        1.88      0.90 o 
  -5  13   1        6.35        4.31      0.98 o 
  -4  13   1       22.20       20.65      1.33 o 
  -3  13   1       14.78       17.02      0.98 o 
  -2  13   1       23.68       22.40      0.93 o 
  -1  13   1       34.52       38.05      1.01 o 
   0  13   1       52.68       66.56      1.21 o 
   1  13   1        2.95        2.62      0.45 o 
   2  13   1       37.65       42.06      1.11 o 
   3  13   1        6.56        6.06      0.83 o 
   4  13   1       12.67        8.48      1.18 o 
   5  13   1       49.68       48.26      1.98 o 
   6  13   1      120.49      124.05      3.07 o 
   7  13   1       88.29       83.25      4.26 o 
   8  13   1        0.45       -1.43      1.43 o 
  -8  14   1      101.12      123.56      3.50 o 
  -7  14   1       20.57       20.47      2.54 o 
  -6  14   1        0.70       -0.49      0.89 o 
  -5  14   1        0.79        0.96      0.85 o 
  -4  14   1       33.18       30.89      1.63 o 
  -3  14   1        0.29        1.23      0.64 o 
  -2  14   1       17.04       19.09      0.93 o 
  -1  14   1       35.31       34.44      1.13 o 
   0  14   1        9.40        7.29      0.66 o 
   1  14   1       20.17       19.79      1.10 o 
   2  14   1      231.84      230.03      3.62 o 
   3  14   1        0.01        0.08      0.78 o 
   4  14   1        1.26       -0.45      0.90 o 
   5  14   1        6.52        4.40      1.25 o 
   6  14   1        0.00       -1.13      1.13 o 
   7  14   1       23.98       28.69      3.31 o 
   8  14   1       31.28       34.66      4.04 o 
  -8  15   1       38.86       44.38      4.08 o 
  -7  15   1        0.00        0.62      1.36 o 
  -6  15   1        9.00        4.62      1.20 o 
  -5  15   1       26.83       26.40      1.69 o 
  -4  15   1       45.80       46.15      2.34 o 
  -3  15   1      164.92      153.45      2.37 o 
  -2  15   1       25.16       24.63      1.09 o 
  -1  15   1       77.92       75.50      1.99 o 
   0  15   1      121.05      111.84      2.18 o 
   1  15   1       25.18       25.73      1.26 o 
   2  15   1      103.32      101.87      2.19 o 
   3  15   1       19.88       15.27      1.36 o 
   4  15   1       14.04       13.54      1.65 o 
   5  15   1       52.75       48.79      3.23 o 
   6  15   1        4.56        3.30      1.77 o 
   7  15   1        1.53        1.97      1.55 o 
  -7  16   1       25.60       32.73      2.59 o 
  -6  16   1        0.49        0.72      1.18 o 
  -5  16   1        5.71        4.26      1.09 o 
  -4  16   1       16.34       18.26      1.48 o 
  -3  16   1       81.06       77.87      2.24 o 
  -2  16   1        2.86        1.53      0.74 o 
  -1  16   1        2.84        2.33      0.71 o 
   0  16   1       20.95       20.45      1.20 o 
   1  16   1        2.94        2.31      0.79 o 
   2  16   1        8.08        5.56      0.93 o 
   3  16   1      167.28      169.93      3.71 o 
   4  16   1       17.75       16.52      1.52 o 
   5  16   1        8.54       10.35      1.64 o 
   6  16   1       13.29       12.80      1.87 o 
   7  16   1       13.90       17.65      2.21 o 
  -6  17   1        4.25        4.54      1.22 o 
  -5  17   1        0.00        0.23      0.97 o 
  -4  17   1       41.20       43.74      2.19 o 
  -3  17   1       19.62       15.23      1.29 o 
  -2  17   1      103.22      103.32      2.61 o 
  -1  17   1       16.40       15.98      1.48 o 
   0  17   1       11.40       12.51      1.08 o 
   1  17   1        4.64        4.93      1.29 o 
   2  17   1        0.00        0.06      0.81 o 
   3  17   1      190.35      187.91      4.52 o 
   4  17   1        0.06       -0.63      1.03 o 
   5  17   1       54.33       54.47      3.04 o 
   6  17   1       26.04       26.99      2.46 o 
  -5  18   1       10.11        9.45      1.41 o 
  -4  18   1        6.00        6.72      1.25 o 
  -3  18   1       17.39       17.18      2.15 o 
  -2  18   1        3.70        3.82      0.99 o 
  -1  18   1        0.12       -0.34      0.85 o 
   0  18   1       46.72       56.08      2.14 o 
   1  18   1      181.58      186.67      3.28 o 
   2  18   1        4.07        2.62      0.99 o 
   3  18   1      139.44      137.82      4.35 o 
   4  18   1        5.42       10.54      1.45 o 
   5  18   1       14.71       20.67      1.90 o 
  -4  19   1        1.64        2.62      1.20 o 
  -3  19   1       12.03        8.74      1.28 o 
  -2  19   1        0.66        0.45      0.98 o 
  -1  19   1        1.56        1.33      0.98 o 
   0  19   1       42.71       46.75      2.09 o 
   1  19   1       70.20       75.48      3.88 o 
   2  19   1        0.50       -1.13      1.13 o 
   3  19   1       68.94       81.37      3.40 o 
   4  19   1       34.65       38.71      2.86 o 
  -2  20   1        2.11        2.44      1.08 o 
  -1  20   1        0.40       -0.59      1.03 o 
   0  20   1        0.07        0.50      1.56 o 
   1  20   1        1.40        1.01      1.19 o 
   2  20   1       16.45       16.19      2.09 o 
 -12   0   2      333.07      348.44      7.79 o 
 -11   0   2      156.80      182.48      5.32 o 
 -10   0   2      481.42      506.61     10.14 o 
  -9   0   2       22.42       13.40      1.42 o 
  -8   0   2      479.79      468.67      6.61 o 
  -7   0   2      343.70      308.60      6.01 o 
  -6   0   2      221.30      209.94      3.43 o 
  -5   0   2        8.27        8.01      0.68 o 
  -4   0   2      160.31      139.24      2.43 o 
  -3   0   2      460.47      399.07      3.71 o 
  -2   0   2        9.76       14.67      0.48 o 
  -1   0   2     2006.20     1734.31     11.87 o 
   0   0   2     1295.55     1281.51     11.20 o 
   1   0   2     3016.20     2957.87     20.19 o 
   2   0   2      573.56      684.05      6.01 o 
   3   0   2       68.85       78.28      1.63 o 
   4   0   2     9651.30     9295.61     89.31 o 
   5   0   2       68.80       91.59      2.19 o 
   6   0   2     1988.78     2125.79     22.31 o 
   7   0   2      109.85      121.33      3.00 o 
   8   0   2       50.47       39.49      4.08 o 
   9   0   2      274.51      285.49      5.49 o 
  10   0   2       89.44       92.63      3.37 o 
  11   0   2        0.21        0.18      1.48 o 
 -12   1   2       26.77       25.73      1.96 o 
 -11   1   2        2.34        7.56      1.36 o 
 -10   1   2        0.77        3.25      0.94 o 
  -9   1   2       12.68       11.95      0.98 o 
  -8   1   2       39.45       40.43      1.46 o 
  -7   1   2        2.70        2.19      0.54 o 
  -6   1   2      124.39      124.72      1.78 o 
  -5   1   2       70.80       66.77      1.15 o 
  -4   1   2      274.01      265.73      2.32 o 
  -3   1   2      418.17      377.64      2.50 o 
  -2   1   2     8190.08     7640.96     34.60 o 
  -1   1   2     5711.59     5328.10     30.09 o 
   0   1   2      252.23      227.54      1.59 o 
   1   1   2     5780.17     5448.77     28.85 o 
   2   1   2       19.99       10.10      0.40 o 
   3   1   2       51.61       60.74      1.40 o 
   4   1   2        2.12        1.24      0.55 o 
   5   1   2        0.51        0.82      0.48 o 
   6   1   2        0.00       -0.10      0.56 o 
   7   1   2        0.13       -0.43      0.60 o 
   8   1   2        4.26        3.23      0.94 o 
   9   1   2        0.01       -0.81      0.81 o 
  10   1   2       77.75       83.89      2.61 o 
  11   1   2       15.01       15.97      1.47 o 
 -12   2   2        7.91        7.67      1.51 o 
 -11   2   2       79.33       83.45      2.52 o 
 -10   2   2      116.89      121.36      2.67 o 
  -9   2   2      117.52      121.00      2.28 o 
  -8   2   2       26.72       22.94      1.09 o 
  -7   2   2       13.92       15.04      0.86 o 
  -6   2   2       23.26       25.28      0.90 o 
  -5   2   2       68.16       85.37      1.31 o 
  -4   2   2      314.25      356.74      2.92 o 
  -3   2   2      374.11      340.25      2.29 o 
  -2   2   2     8888.31     8191.01     38.06 o 
  -1   2   2     1977.77     2025.20     13.19 o 
   0   2   2     1726.53     1693.17     10.39 o 
   1   2   2      157.63      148.56      1.14 o 
   2   2   2       16.46       18.77      0.49 o 
   3   2   2     1459.37     1596.05     11.54 o 
   4   2   2     1156.95     1297.33      9.76 o 
   5   2   2      278.16      297.42      3.14 o 
   6   2   2      211.35      213.50      2.69 o 
   7   2   2        2.37        2.36      0.68 o 
   8   2   2       10.79        9.80      0.95 o 
   9   2   2        1.11        1.95      0.87 o 
  10   2   2        0.04        0.17      0.94 o 
  11   2   2        1.68        1.87      1.08 o 
 -12   3   2        0.46       -0.40      1.20 o 
 -11   3   2       14.13       13.63      1.36 o 
 -10   3   2      277.85      289.37      4.16 o 
  -9   3   2        1.71        3.05      0.81 o 
  -8   3   2       33.89       32.62      1.29 o 
  -7   3   2       90.85       92.21      1.67 o 
  -6   3   2      324.29      330.02      3.31 o 
  -5   3   2       37.04       29.35      0.78 o 
  -4   3   2      514.27      582.08      4.37 o 
  -3   3   2      293.85      229.47      1.82 o 
  -2   3   2    23372.79    19767.11    101.54 o 
  -1   3   2      756.60      798.08      4.69 o 
   0   3   2     9224.34     8137.44     66.38 o 
   1   3   2      326.33      331.45      2.20 o 
   2   3   2      160.91      152.91      1.51 o 
   3   3   2       28.58       40.68      1.36 o 
   4   3   2      415.99      461.73      4.12 o 
   5   3   2        0.74        0.22      0.45 o 
   6   3   2       15.82       14.35      0.86 o 
   7   3   2       60.25       60.20      1.55 o 
   8   3   2       10.74        7.98      0.94 o 
   9   3   2       35.90       34.62      1.55 o 
  10   3   2       17.03       18.66      1.58 o 
  11   3   2       29.39       32.86      1.96 o 
 -11   4   2       66.89       72.28      2.38 o 
 -10   4   2        0.31        1.06      0.91 o 
  -9   4   2      331.29      344.43      4.99 o 
  -8   4   2      229.18      242.56      3.91 o 
  -7   4   2      155.09      163.72      2.27 o 
  -6   4   2       39.97       33.44      0.99 o 
  -5   4   2      646.53      679.61      5.20 o 
  -4   4   2     2240.79     2484.59     16.44 o 
  -3   4   2     1117.19     1234.78      7.70 o 
  -2   4   2     3853.79     3944.23     24.04 o 
  -1   4   2     1759.66     1659.98      8.69 o 
   0   4   2       34.17       28.23      0.42 o 
   1   4   2       69.31       70.96      0.81 o 
   2   4   2      649.28      734.34      5.29 o 
   3   4   2      333.66      300.41      3.04 o 
   4   4   2      176.98      178.94      2.14 o 
   5   4   2      827.14      920.46      7.47 o 
   6   4   2       36.87       46.51      1.30 o 
   7   4   2        0.76        1.66      0.68 o 
   8   4   2        2.70        1.71      0.78 o 
   9   4   2       31.00       32.19      1.51 o 
  10   4   2       55.42       56.69      2.06 o 
  11   4   2        2.38        0.68      1.16 o 
 -11   5   2        0.06       -0.93      0.93 o 
 -10   5   2       28.23       26.00      1.52 o 
  -9   5   2      134.01      138.02      2.65 o 
  -8   5   2      366.90      339.85      3.85 o 
  -7   5   2       28.37       24.68      1.02 o 
  -6   5   2      180.03      196.70      2.36 o 
  -5   5   2      251.84      275.36      2.59 o 
  -4   5   2        1.68        4.15      0.82 o 
  -3   5   2       33.48       42.64      0.70 o 
  -2   5   2      947.69      904.27      6.38 o 
  -1   5   2       51.78       49.21      0.52 o 
   0   5   2      108.58      104.03      0.97 o 
   1   5   2      112.67      127.13      1.27 o 
   2   5   2     1733.03     1908.89     15.66 o 
   3   5   2      686.64      718.33      6.13 o 
   4   5   2      284.56      315.95      3.38 o 
   5   5   2       14.45       14.47      0.84 o 
   6   5   2       91.76      100.53      1.82 o 
   7   5   2       11.56       11.30      0.92 o 
   8   5   2       55.94       54.98      1.76 o 
   9   5   2       16.05       20.18      1.65 o 
  10   5   2        0.50        0.71      1.02 o 
 -11   6   2        1.87        1.59      1.05 o 
 -10   6   2        5.43        4.03      1.05 o 
  -9   6   2       13.15       11.64      1.17 o 
  -8   6   2      215.81      199.54      3.02 o 
  -7   6   2      736.21      684.25      6.07 o 
  -6   6   2       83.98       77.31      1.44 o 
  -5   6   2      344.67      355.22      3.16 o 
  -4   6   2      129.86      186.30      2.01 o 
  -3   6   2       57.49       43.26      0.85 o 
  -2   6   2      350.24      326.59      2.80 o 
  -1   6   2     1164.10     1071.64      7.33 o 
   0   6   2        2.05        6.60      0.27 o 
   1   6   2       20.54       14.88      0.66 o 
   2   6   2     1393.36     1426.74     10.42 o 
   3   6   2      398.94      373.72      3.99 o 
   4   6   2       36.92       36.21      1.15 o 
   5   6   2      147.67      145.28      2.25 o 
   6   6   2      311.71      292.43      3.63 o 
   7   6   2       12.31       11.49      1.05 o 
   8   6   2        1.76        0.89      0.86 o 
   9   6   2        0.49       -0.86      0.86 o 
  10   6   2        2.51        2.56      1.19 o 
 -11   7   2       49.80       54.68      2.22 o 
 -10   7   2        0.90       -0.84      0.84 o 
  -9   7   2        7.57        6.39      0.95 o 
  -8   7   2       46.17       49.49      1.91 o 
  -7   7   2      161.62      161.71      3.01 o 
  -6   7   2        6.92        5.85      0.63 o 
  -5   7   2      210.73      201.53      2.29 o 
  -4   7   2       10.80       20.42      0.89 o 
  -3   7   2        4.50       10.41      0.59 o 
  -2   7   2     2858.68     2976.46     19.47 o 
  -1   7   2      442.29      462.04      3.33 o 
   0   7   2        4.19       10.89      0.38 o 
   1   7   2       39.25       40.43      0.80 o 
   2   7   2       50.42       46.52      0.94 o 
   3   7   2       70.02       88.55      1.63 o 
   4   7   2       12.29        3.14      0.77 o 
   5   7   2        5.61        4.09      0.66 o 
   6   7   2     1302.77     1250.45     10.76 o 
   7   7   2       18.94       18.60      1.17 o 
   8   7   2      152.94      157.21      2.94 o 
   9   7   2       16.79       16.77      1.48 o 
  10   7   2        8.48        7.63      1.36 o 
 -11   8   2        0.00       -0.52      1.32 o 
 -10   8   2        0.69       -0.61      0.96 o 
  -9   8   2       10.05       10.23      1.17 o 
  -8   8   2       69.38       64.53      2.01 o 
  -7   8   2      197.36      180.48      3.81 o 
  -6   8   2       13.28       15.23      0.87 o 
  -5   8   2       25.73       22.95      1.27 o 
  -4   8   2      128.14      106.13      1.67 o 
  -3   8   2       89.45       82.17      1.24 o 
  -2   8   2        6.43        3.93      0.38 o 
  -1   8   2      139.70      153.70      1.49 o 
   0   8   2      414.13      462.41      3.26 o 
   1   8   2       23.68       25.90      0.67 o 
   2   8   2       39.64       33.04      0.99 o 
   3   8   2     3143.99     3172.13     25.89 o 
   4   8   2      264.62      281.00      3.55 o 
   5   8   2      483.34      461.38      5.25 o 
   6   8   2      635.97      614.88      6.20 o 
   7   8   2       21.51       17.53      1.21 o 
   8   8   2       21.05       20.02      1.52 o 
   9   8   2        6.60        7.30      1.29 o 
  10   8   2       21.32       23.41      1.94 o 
 -10   9   2        3.14        5.14      1.31 o 
  -9   9   2       44.73       43.64      2.23 o 
  -8   9   2        7.66        8.84      1.05 o 
  -7   9   2       68.66       66.11      1.87 o 
  -6   9   2        2.93        3.68      0.85 o 
  -5   9   2      271.80      261.84      3.40 o 
  -4   9   2        9.28       10.33      0.61 o 
  -3   9   2      326.29      308.37      3.59 o 
  -2   9   2      156.02      194.73      1.97 o 
  -1   9   2       45.75       39.83      0.69 o 
   0   9   2      244.30      240.94      2.02 o 
   1   9   2       69.35       91.06      1.18 o 
   2   9   2      203.31      204.01      2.64 o 
   3   9   2       67.37       75.96      1.63 o 
   4   9   2      561.70      590.03      6.12 o 
   5   9   2      449.91      432.44      5.10 o 
   6   9   2        0.36       -0.02      0.78 o 
   7   9   2        1.21        2.95      0.85 o 
   8   9   2       10.57        8.93      1.25 o 
   9   9   2       82.60       89.47      3.58 o 
  10   9   2        0.64        0.35      1.22 o 
 -10  10   2        1.15        1.29      1.24 o 
  -9  10   2        0.80       -0.94      0.94 o 
  -8  10   2       30.22       31.04      1.58 o 
  -7  10   2        3.61        2.33      1.33 o 
  -6  10   2       85.32       77.35      2.17 o 
  -5  10   2      359.55      363.57      4.89 o 
  -4  10   2      156.84      142.37      1.93 o 
  -3  10   2       22.11       22.03      0.71 o 
  -2  10   2       19.02       23.21      0.62 o 
  -1  10   2       89.50       85.73      1.08 o 
   0  10   2      993.90      923.35      5.84 o 
   1  10   2       10.40        3.82      0.39 o 
   2  10   2      115.57      128.24      1.91 o 
   3  10   2       17.31       23.30      1.05 o 
   4  10   2      453.87      407.34      4.74 o 
   5  10   2      688.82      679.42      7.12 o 
   6  10   2        6.18        3.81      1.08 o 
   7  10   2        3.69        1.96      1.19 o 
   8  10   2        3.95        2.99      1.59 o 
   9  10   2       53.78       54.33      2.65 o 
 -10  11   2       40.47       47.64      2.51 o 
  -9  11   2        1.09       -0.65      1.33 o 
  -8  11   2        4.73        1.96      1.02 o 
  -7  11   2        8.49        4.17      1.05 o 
  -6  11   2      196.65      183.86      3.39 o 
  -5  11   2        0.65       -0.51      0.70 o 
  -4  11   2      151.02      154.98      2.56 o 
  -3  11   2       20.32       23.30      0.79 o 
  -2  11   2      182.84      184.30      1.80 o 
  -1  11   2      120.38      119.89      1.37 o 
   0  11   2       19.45       22.02      0.76 o 
   1  11   2        4.31        4.59      0.48 o 
   2  11   2      114.15      101.34      1.72 o 
   3  11   2       30.25       32.86      1.67 o 
   4  11   2      629.04      664.70      6.90 o 
   5  11   2        9.00        9.52      1.28 o 
   6  11   2        4.54        0.23      0.93 o 
   7  11   2      117.25      115.89      3.04 o 
   8  11   2      148.44      141.23      3.53 o 
   9  11   2       81.21       98.55      3.48 o 
  -9  12   2        1.33        3.29      1.58 o 
  -8  12   2       11.54       11.41      1.41 o 
  -7  12   2        5.53        5.15      1.07 o 
  -6  12   2        0.00       -0.41      0.83 o 
  -5  12   2       63.26       54.95      1.94 o 
  -4  12   2       41.42       43.73      1.54 o 
  -3  12   2       34.45       32.97      1.14 o 
  -2  12   2      126.72      124.93      1.79 o 
  -1  12   2       10.60       14.67      0.64 o 
   0  12   2        2.81        3.50      0.43 o 
   1  12   2       14.28       13.20      0.80 o 
   2  12   2       26.78       29.96      1.10 o 
   3  12   2        4.75        4.28      0.66 o 
   4  12   2       58.08       53.22      1.68 o 
   5  12   2       41.82       39.18      1.82 o 
   6  12   2       27.67       28.89      1.78 o 
   7  12   2       50.72       44.94      2.42 o 
   8  12   2       11.50        7.62      1.83 o 
   9  12   2       63.66       64.61      3.82 o 
  -9  13   2      142.44      175.21      5.22 o 
  -8  13   2        0.43        1.20      1.10 o 
  -7  13   2       53.35       50.03      2.15 o 
  -6  13   2        8.39        7.37      1.12 o 
  -5  13   2       57.42       47.75      2.06 o 
  -4  13   2      340.54      320.17      4.26 o 
  -3  13   2      158.82      145.78      2.10 o 
  -2  13   2       28.24       30.95      1.41 o 
  -1  13   2      113.28      113.39      1.78 o 
   0  13   2        7.14        8.25      0.65 o 
   1  13   2        4.92        5.95      0.66 o 
   2  13   2       23.34       23.79      1.36 o 
   3  13   2        1.51        0.89      0.64 o 
   4  13   2        0.06       -0.14      0.88 o 
   5  13   2      202.48      191.02      5.27 o 
   6  13   2       40.74       43.71      2.86 o 
   7  13   2        2.23        2.36      1.52 o 
   8  13   2        2.07       -0.13      1.57 o 
  -8  14   2        4.64        4.66      1.33 o 
  -7  14   2       97.58      113.63      3.08 o 
  -6  14   2        4.17        1.19      1.26 o 
  -5  14   2       47.55       40.59      1.81 o 
  -4  14   2        0.00        0.53      0.62 o 
  -3  14   2        2.23        2.62      0.56 o 
  -2  14   2      260.99      255.75      3.92 o 
  -1  14   2       86.99       84.66      1.62 o 
   0  14   2      111.51      100.12      1.76 o 
   1  14   2      140.33      145.29      2.16 o 
   2  14   2       66.54       61.27      1.73 o 
   3  14   2        1.03        1.25      1.01 o 
   4  14   2       19.49       17.41      1.67 o 
   5  14   2        5.16        3.51      1.40 o 
   6  14   2        7.60        4.91      1.88 o 
   7  14   2        0.39       -1.19      1.37 o 
   8  14   2        1.28        0.09      1.60 o 
  -8  15   2       27.06       32.16      2.07 o 
  -7  15   2       66.44       77.12      3.45 o 
  -6  15   2       11.51       12.89      1.40 o 
  -5  15   2        2.97        2.31      0.84 o 
  -4  15   2        2.01        0.63      0.70 o 
  -3  15   2       26.36       31.37      1.40 o 
  -2  15   2        2.29        2.83      0.64 o 
  -1  15   2        0.04        0.43      0.54 o 
   0  15   2       34.56       34.17      1.22 o 
   1  15   2      113.50      114.37      3.42 o 
   2  15   2      112.51      118.20      2.94 o 
   3  15   2        1.65        0.71      0.96 o 
   4  15   2      172.11      174.00      4.38 o 
   5  15   2        9.24        6.46      1.41 o 
   6  15   2        6.58        4.54      1.52 o 
   7  15   2       11.43       12.96      2.03 o 
  -7  16   2        4.56        3.13      2.43 o 
  -6  16   2        0.44       -0.06      1.16 o 
  -5  16   2        0.14        0.59      1.03 o 
  -4  16   2        0.73        0.99      0.76 o 
  -3  16   2      109.44      105.16      2.54 o 
  -2  16   2      148.41      137.42      4.05 o 
  -1  16   2        4.09        5.69      0.95 o 
   0  16   2       14.69       15.72      1.42 o 
   1  16   2       86.69       88.77      2.11 o 
   2  16   2      184.67      194.03      3.47 o 
   3  16   2       18.49       16.24      1.50 o 
   4  16   2       36.44       30.36      2.23 o 
   5  16   2       11.19       14.80      3.30 o 
   6  16   2       28.48       40.63      5.87 o 
  -6  17   2        5.88        8.90      1.30 o 
  -5  17   2        1.81        3.10      1.53 o 
  -4  17   2        3.84        5.09      1.03 o 
  -3  17   2        0.25        0.54      0.86 o 
  -2  17   2        6.18        7.77      1.03 o 
  -1  17   2        0.06        0.22      0.77 o 
   0  17   2        1.60        1.64      0.90 o 
   1  17   2      130.02      120.19      3.18 o 
   2  17   2       40.89       38.83      1.85 o 
   3  17   2       96.56       90.76      2.95 o 
   4  17   2        0.12        0.19      1.11 o 
   5  17   2        1.86        0.38      1.59 o 
   6  17   2        1.93        0.85      2.53 o 
  -5  18   2        1.26        0.28      1.05 o 
  -4  18   2        9.21       11.29      1.36 o 
  -3  18   2        0.17        0.51      0.89 o 
  -2  18   2        3.60        1.69      0.85 o 
  -1  18   2        2.21        1.99      0.89 o 
   0  18   2       73.06       74.00      2.49 o 
   1  18   2        9.33       12.52      1.47 o 
   2  18   2       25.16       23.40      1.88 o 
   3  18   2       59.65       59.09      2.64 o 
   4  18   2        7.28        5.81      1.68 o 
   5  18   2        1.86       -0.79      1.21 o 
  -4  19   2        3.53        5.25      1.25 o 
  -3  19   2        3.44        2.69      1.03 o 
  -2  19   2       10.49       11.04      1.28 o 
  -1  19   2        0.46       -0.63      0.85 o 
   0  19   2       12.07       11.99      1.32 o 
   1  19   2        9.85        8.04      1.56 o 
   2  19   2       17.61       17.61      2.00 o 
   3  19   2       38.31       33.28      2.91 o 
  -2  20   2        0.04       -0.01      0.97 o 
  -1  20   2       21.38       22.87      1.69 o 
   0  20   2        1.99        2.54      1.09 o 
   1  20   2        3.45        5.35      1.56 o 
 -12   1   3       10.12       13.24      2.47 o 
 -11   1   3      229.93      249.09      4.32 o 
 -10   1   3       11.64       14.76      1.26 o 
  -9   1   3        8.69        9.47      1.30 o 
  -8   1   3        6.90        7.66      0.88 o 
  -7   1   3        0.04       -0.46      0.46 o 
  -6   1   3      143.37      121.54      2.64 o 
  -5   1   3      393.15      422.51      3.47 o 
  -4   1   3      110.04      136.62      1.31 o 
  -3   1   3     1784.55     1760.91      9.64 o 
  -2   1   3       52.33       60.87      0.48 o 
  -1   1   3      617.83      617.78      4.03 o 
   0   1   3        0.37        4.06      0.22 o 
   1   1   3     1665.60     1557.65      8.94 o 
   2   1   3      108.38      132.89      1.36 o 
   3   1   3       41.71       43.43      0.99 o 
   4   1   3      524.07      667.28      5.58 o 
   5   1   3      101.70      100.84      1.68 o 
   6   1   3       77.72       80.53      2.12 o 
   7   1   3       10.10       12.03      0.93 o 
   8   1   3        0.49       -0.21      0.75 o 
   9   1   3      135.10      131.24      2.65 o 
  10   1   3        2.19        0.08      0.98 o 
 -12   2   3       52.14       51.19      2.56 o 
 -11   2   3       56.44       67.05      2.50 o 
 -10   2   3      649.60      668.04      7.00 o 
  -9   2   3      319.00      321.54      4.54 o 
  -8   2   3       59.41       62.23      1.54 o 
  -7   2   3        3.85        2.19      0.55 o 
  -6   2   3        9.06        9.74      0.60 o 
  -5   2   3      160.84      184.11      1.90 o 
  -4   2   3      351.24      339.96      2.78 o 
  -3   2   3      423.89      374.94      2.37 o 
  -2   2   3     8965.66     8242.83     48.94 o 
  -1   2   3       26.23       22.13      0.33 o 
   0   2   3     2833.31     2663.17     15.52 o 
   1   2   3     2941.63     2946.82     20.17 o 
   2   2   3      476.19      523.04      3.98 o 
   3   2   3     1514.48     1595.33     11.63 o 
   4   2   3      333.66      363.34      3.51 o 
   5   2   3       41.65       47.92      1.24 o 
   6   2   3      626.59      633.48      5.79 o 
   7   2   3       25.18       17.77      1.07 o 
   8   2   3      152.62      144.34      2.85 o 
   9   2   3        1.93        0.71      0.88 o 
  10   2   3        7.51        5.23      1.13 o 
 -12   3   3        3.32        0.85      1.27 o 
 -11   3   3       21.02       23.72      1.56 o 
 -10   3   3        0.49        1.91      0.95 o 
  -9   3   3       76.54       79.36      2.04 o 
  -8   3   3      765.56      748.62      6.60 o 
  -7   3   3       43.35       48.55      1.23 o 
  -6   3   3       79.12       63.09      1.25 o 
  -5   3   3      864.71      881.97      6.43 o 
  -4   3   3      701.80      752.48      5.13 o 
  -3   3   3     1068.31     1166.48      7.44 o 
  -2   3   3     5705.22     5531.32     30.60 o 
  -1   3   3      504.38      522.44      3.90 o 
   0   3   3       14.65       17.19      0.40 o 
   1   3   3       35.68       31.81      0.57 o 
   2   3   3     3843.31     3888.32     25.23 o 
   3   3   3     1331.86     1405.29     11.08 o 
   4   3   3      271.38      272.18      2.89 o 
   5   3   3      220.84      203.40      2.72 o 
   6   3   3        0.86        0.89      0.56 o 
   7   3   3        5.31        2.90      0.77 o 
   8   3   3      136.32      134.08      2.52 o 
   9   3   3        0.31        0.49      0.85 o 
  10   3   3       26.82       26.75      1.61 o 
 -12   4   3        1.73        4.72      1.30 o 
 -11   4   3       10.19        9.21      1.37 o 
 -10   4   3        5.38        5.84      1.24 o 
  -9   4   3      352.84      345.85      4.43 o 
  -8   4   3       38.56       30.21      1.49 o 
  -7   4   3        8.35        8.33      0.68 o 
  -6   4   3      236.38      217.19      2.31 o 
  -5   4   3     1111.99     1109.94      7.90 o 
  -4   4   3      390.84      446.75      3.29 o 
  -3   4   3       70.64       76.92      0.86 o 
  -2   4   3      168.96      167.08      1.66 o 
  -1   4   3     1454.78     1576.85     11.83 o 
   0   4   3        3.57        6.81      0.25 o 
   1   4   3      768.86      810.69      5.67 o 
   2   4   3     2245.96     2442.35     17.19 o 
   3   4   3      797.38      882.80      7.37 o 
   4   4   3        1.44        0.42      0.56 o 
   5   4   3        6.19        2.45      0.55 o 
   6   4   3        2.84        3.73      0.67 o 
   7   4   3       53.22       50.81      1.59 o 
   8   4   3       73.09       71.52      1.97 o 
   9   4   3        0.09       -0.83      0.83 o 
  10   4   3        0.10       -0.92      0.92 o 
 -11   5   3        5.43        7.58      1.16 o 
 -10   5   3        9.64        7.72      1.06 o 
  -9   5   3       41.24       41.71      1.63 o 
  -8   5   3      126.49      119.63      2.25 o 
  -7   5   3        7.42        8.22      0.72 o 
  -6   5   3        0.40        0.24      0.37 o 
  -5   5   3      933.36      958.66      6.95 o 
  -4   5   3     9115.61     9310.69     53.69 o 
  -3   5   3    12143.86    12183.13     77.50 o 
  -2   5   3      267.17      230.65      1.99 o 
  -1   5   3     1204.19     1165.87      7.81 o 
   0   5   3      139.61      126.62      1.25 o 
   1   5   3     1037.78     1118.52      7.65 o 
   2   5   3      595.79      541.71      4.45 o 
   3   5   3       15.86       22.33      0.86 o 
   4   5   3        4.63        3.26      0.55 o 
   5   5   3       22.79       22.81      1.04 o 
   6   5   3      165.47      161.59      2.61 o 
   7   5   3       76.83       78.85      1.87 o 
   8   5   3        9.46        9.05      1.00 o 
   9   5   3        6.29        6.46      1.03 o 
  10   5   3       35.05       35.01      1.90 o 
 -11   6   3        1.52       -0.02      1.00 o 
 -10   6   3       39.51       42.87      1.81 o 
  -9   6   3       46.85       43.91      2.64 o 
  -8   6   3        0.46       -0.13      0.70 o 
  -7   6   3      366.29      354.17      3.97 o 
  -6   6   3        0.91        0.18      0.39 o 
  -5   6   3        8.86        9.69      0.51 o 
  -4   6   3      915.12      905.86      6.14 o 
  -3   6   3       85.73      105.45      1.93 o 
  -2   6   3      162.51      164.27      1.18 o 
  -1   6   3      443.77      437.48      3.27 o 
   0   6   3      201.57      235.23      1.98 o 
   1   6   3       17.44       20.58      0.96 o 
   2   6   3      249.37      287.82      2.75 o 
   3   6   3        6.70       10.34      0.70 o 
   4   6   3      305.14      309.82      3.46 o 
   5   6   3      223.45      202.10      2.78 o 
   6   6   3      101.80      109.78      2.19 o 
   7   6   3       87.31       89.17      2.14 o 
   8   6   3       60.53       63.96      2.06 o 
   9   6   3       22.44       23.20      1.54 o 
  10   6   3        5.70        3.64      1.40 o 
 -11   7   3        5.93        4.50      1.27 o 
 -10   7   3        5.03        4.56      1.00 o 
  -9   7   3       25.89       22.56      1.44 o 
  -8   7   3       42.34       43.38      1.66 o 
  -7   7   3      208.73      198.07      2.77 o 
  -6   7   3      596.27      624.56      5.40 o 
  -5   7   3        8.83       11.21      0.60 o 
  -4   7   3      270.30      289.29      2.61 o 
  -3   7   3        0.67        2.29      0.61 o 
  -2   7   3      570.96      637.28      3.94 o 
  -1   7   3      135.32      125.24      1.12 o 
   0   7   3      611.28      603.89      4.40 o 
   1   7   3      398.80      385.83      3.32 o 
   2   7   3      244.45      267.45      2.64 o 
   3   7   3      183.60      171.06      2.42 o 
   4   7   3       13.52       15.42      1.11 o 
   5   7   3       78.17       80.12      1.88 o 
   6   7   3       67.86       66.61      1.80 o 
   7   7   3      289.61      295.93      3.99 o 
   8   7   3      280.66      285.13      4.35 o 
   9   7   3        7.60        6.28      1.24 o 
  10   7   3        9.70       11.63      1.62 o 
 -11   8   3        2.99        2.64      1.53 o 
 -10   8   3        0.01        0.23      0.90 o 
  -9   8   3       83.22       90.37      2.14 o 
  -8   8   3        4.08        2.81      0.77 o 
  -7   8   3        3.49        3.68      1.01 o 
  -6   8   3      263.11      236.80      3.23 o 
  -5   8   3       56.95       62.30      1.29 o 
  -4   8   3       24.67       21.01      0.72 o 
  -3   8   3      168.48      188.83      1.90 o 
  -2   8   3      374.91      382.94      2.71 o 
  -1   8   3       10.15       14.44      0.43 o 
   0   8   3      140.61      120.08      1.25 o 
   1   8   3       11.19       13.23      0.57 o 
   2   8   3        2.04        6.08      0.56 o 
   3   8   3      101.30      118.18      2.02 o 
   4   8   3        1.54        3.29      0.64 o 
   5   8   3       31.41       29.00      1.36 o 
   6   8   3       59.00       48.01      1.64 o 
   7   8   3      121.49      123.62      2.51 o 
   8   8   3       77.70       80.47      2.34 o 
   9   8   3       83.19       91.97      2.81 o 
  10   8   3       29.57       29.03      2.04 o 
 -11   9   3        5.92        5.43      1.83 o 
 -10   9   3        1.19       -0.50      1.09 o 
  -9   9   3        4.57        3.48      1.15 o 
  -8   9   3        0.04        0.03      0.77 o 
  -7   9   3        6.71        5.24      0.82 o 
  -6   9   3      226.49      233.67      3.74 o 
  -5   9   3      270.34      270.28      4.53 o 
  -4   9   3       61.16       50.96      0.96 o 
  -3   9   3       58.27       68.50      1.00 o 
  -2   9   3       50.66       58.49      0.77 o 
  -1   9   3       17.50       13.34      0.40 o 
   0   9   3        1.21        1.31      0.28 o 
   1   9   3       44.52       39.74      0.84 o 
   2   9   3      276.90      274.85      3.26 o 
   3   9   3      223.88      213.77      2.89 o 
   4   9   3      452.88      423.23      5.13 o 
   5   9   3      175.50      170.75      2.96 o 
   6   9   3        0.79        0.21      0.80 o 
   7   9   3        8.14        6.50      1.08 o 
   8   9   3      251.33      258.02      4.29 o 
   9   9   3       28.62       24.18      1.74 o 
 -10  10   3        0.61       -0.24      1.23 o 
  -9  10   3       10.60       10.77      1.48 o 
  -8  10   3       17.59       14.78      1.50 o 
  -7  10   3       51.02       56.09      2.11 o 
  -6  10   3       64.11       51.67      1.89 o 
  -5  10   3      278.80      274.75      4.02 o 
  -4  10   3        0.00       -0.38      0.50 o 
  -3  10   3      140.12      139.78      1.61 o 
  -2  10   3      184.21      173.80      1.62 o 
  -1  10   3      195.22      206.11      1.94 o 
   0  10   3       25.50       21.38      0.58 o 
   1  10   3       39.53       47.09      0.95 o 
   2  10   3       55.33       64.24      1.45 o 
   3  10   3       24.38       22.00      1.05 o 
   4  10   3     1258.72     1243.81     11.43 o 
   5  10   3       27.65       28.08      1.41 o 
   6  10   3      187.37      183.06      3.24 o 
   7  10   3      152.18      133.63      4.45 o 
   8  10   3        0.01       -0.12      1.21 o 
   9  10   3       43.63       42.15      2.68 o 
 -10  11   3        7.26        8.92      1.56 o 
  -9  11   3       73.22       73.02      2.72 o 
  -8  11   3       10.51       12.55      1.35 o 
  -7  11   3        0.00       -0.84      0.84 o 
  -6  11   3       89.93       77.35      2.25 o 
  -5  11   3      129.17      133.52      2.70 o 
  -4  11   3        1.31        3.09      0.87 o 
  -3  11   3      134.48      129.90      1.78 o 
  -2  11   3      194.44      184.90      1.87 o 
  -1  11   3       92.70      112.00      1.38 o 
   0  11   3       17.61       17.43      0.66 o 
   1  11   3        1.72        1.10      0.39 o 
   2  11   3        0.05        0.66      0.50 o 
   3  11   3        6.67        4.71      0.71 o 
   4  11   3      558.64      540.09      5.94 o 
   5  11   3        1.09        0.65      0.80 o 
   6  11   3       33.36       30.46      1.80 o 
   7  11   3       68.19       73.96      2.63 o 
   8  11   3        2.76        1.75      1.84 o 
   9  11   3       10.88       11.14      3.23 o 
  -9  12   3       43.35       48.14      2.49 o 
  -8  12   3       45.55       43.17      2.14 o 
  -7  12   3       51.69       57.99      2.21 o 
  -6  12   3       80.48       72.75      2.19 o 
  -5  12   3        0.66       -0.09      0.70 o 
  -4  12   3        1.81        0.50      0.60 o 
  -3  12   3      343.10      331.35      3.38 o 
  -2  12   3      496.77      467.63      4.30 o 
  -1  12   3      100.61      113.20      1.75 o 
   0  12   3      358.60      351.70      3.50 o 
   1  12   3       79.66       78.08      1.59 o 
   2  12   3       56.80       54.40      1.47 o 
   3  12   3       33.31       31.80      1.52 o 
   4  12   3       20.68       21.20      1.92 o 
   5  12   3        4.31        3.28      1.15 o 
   6  12   3       28.13       29.11      2.23 o 
   7  12   3       38.78       35.32      2.95 o 
   8  12   3        1.96        1.07      1.64 o 
  -9  13   3       19.06       26.78      1.95 o 
  -8  13   3       30.38       30.10      1.92 o 
  -7  13   3       50.22       55.00      2.17 o 
  -6  13   3       96.65       92.31      3.79 o 
  -5  13   3      212.14      194.34      3.51 o 
  -4  13   3      151.57      134.30      2.28 o 
  -3  13   3       37.35       40.33      1.17 o 
  -2  13   3       95.48       95.90      1.64 o 
  -1  13   3       51.82       50.28      1.22 o 
   0  13   3       49.28       50.66      1.29 o 
   1  13   3        2.51        3.46      0.67 o 
   2  13   3      457.18      432.28      5.49 o 
   3  13   3      209.94      201.49      3.49 o 
   4  13   3        0.46        1.18      0.93 o 
   5  13   3       21.50       23.08      1.99 o 
   6  13   3        0.50       -0.22      1.30 o 
   7  13   3       17.63       16.70      2.16 o 
   8  13   3       25.17       19.25      2.39 o 
  -8  14   3       29.05       27.95      1.88 o 
  -7  14   3        1.26       -0.29      0.92 o 
  -6  14   3       36.96       41.21      1.93 o 
  -5  14   3        0.43       -0.28      0.64 o 
  -4  14   3        1.80        1.38      0.67 o 
  -3  14   3      186.03      173.51      2.64 o 
  -2  14   3        1.21        0.71      0.60 o 
  -1  14   3       58.12       60.84      1.38 o 
   0  14   3       55.06       56.59      1.61 o 
   1  14   3      337.25      324.38      4.15 o 
   2  14   3      127.15      129.31      2.51 o 
   3  14   3        5.49        2.95      1.04 o 
   4  14   3      108.50      105.06      3.40 o 
   5  14   3        0.36        0.09      1.12 o 
   6  14   3        6.63        6.81      1.55 o 
   7  14   3        1.63        0.59      1.43 o 
  -8  15   3       13.34       15.02      1.67 o 
  -7  15   3       38.50       42.80      2.19 o 
  -6  15   3        0.45        1.04      1.01 o 
  -5  15   3        3.69        2.32      0.80 o 
  -4  15   3        0.79       -0.29      0.63 o 
  -3  15   3        0.28        0.73      0.62 o 
  -2  15   3      167.80      164.56      2.61 o 
  -1  15   3        0.33       -0.33      0.61 o 
   0  15   3       11.20       10.63      0.82 o 
   1  15   3      417.40      411.26      4.62 o 
   2  15   3      126.29      133.24      3.18 o 
   3  15   3        0.16        0.25      1.43 o 
   4  15   3        7.74        9.17      1.49 o 
   5  15   3        0.44       -1.16      1.16 o 
   6  15   3        1.23        3.45      2.69 o 
   7  15   3        2.44        5.58      1.79 o 
  -7  16   3        0.99       -0.34      1.11 o 
  -6  16   3        2.08        3.47      0.91 o 
  -5  16   3       52.29       55.06      1.91 o 
  -4  16   3       44.18       45.00      1.61 o 
  -3  16   3       28.78       24.83      1.27 o 
  -2  16   3       19.58       23.37      1.22 o 
  -1  16   3       37.81       39.70      1.64 o 
   0  16   3       45.30       42.87      1.80 o 
   1  16   3      132.99      127.16      3.22 o 
   2  16   3       64.57       65.08      2.41 o 
   3  16   3        0.02       -0.90      0.93 o 
   4  16   3       16.66       15.89      1.90 o 
   5  16   3        4.09        4.34      1.53 o 
   6  16   3        3.36        0.60      1.56 o 
  -6  17   3        0.59        0.04      1.32 o 
  -5  17   3        9.91       13.95      1.38 o 
  -4  17   3       12.16       13.06      1.63 o 
  -3  17   3        9.03        8.23      1.06 o 
  -2  17   3       78.10       73.87      2.18 o 
  -1  17   3       11.35       11.43      1.19 o 
   0  17   3       36.89       40.00      2.11 o 
   1  17   3        2.42        3.20      1.10 o 
   2  17   3       46.82       51.68      2.41 o 
   3  17   3        8.19        9.99      1.68 o 
   4  17   3       19.64       18.92      1.81 o 
   5  17   3        2.22        2.80      1.59 o 
  -5  18   3        2.19        1.23      0.99 o 
  -4  18   3        0.60       -0.33      1.17 o 
  -3  18   3        3.26        3.57      0.92 o 
  -2  18   3        8.52       10.42      1.13 o 
  -1  18   3        1.53        1.21      0.89 o 
   0  18   3       12.84       16.79      1.63 o 
   1  18   3       54.20       56.56      4.43 o 
   2  18   3        1.45        0.48      1.13 o 
   3  18   3        0.90        1.61      1.36 o 
   4  18   3       21.88       20.73      2.15 o 
  -4  19   3        9.41       14.00      1.66 o 
  -3  19   3        0.37        0.82      0.98 o 
  -2  19   3        0.35       -0.45      1.16 o 
  -1  19   3        8.46        7.40      1.27 o 
   0  19   3        5.45        6.51      1.31 o 
   1  19   3        5.85        4.67      1.26 o 
   2  19   3        9.31        7.85      1.94 o 
   3  19   3        0.48        0.44      1.26 o 
  -2  20   3        0.04       -0.97      0.97 o 
  -1  20   3       44.03       47.53      2.19 o 
   0  20   3       15.97       17.90      1.77 o 
   1  20   3        0.08        0.13      1.20 o 
 -12   0   4        7.40        6.68      2.01 o 
 -11   0   4       23.82       18.80      2.18 o 
 -10   0   4      115.94      115.90      3.91 o 
  -9   0   4      110.42      107.30      2.97 o 
  -8   0   4       17.30       19.52      1.59 o 
  -7   0   4      322.96      315.57      4.68 o 
  -6   0   4     3148.11     3179.46     35.00 o 
  -5   0   4      208.02      189.67      2.98 o 
  -4   0   4       18.15       29.56      0.80 o 
  -3   0   4     3811.47     3775.69     27.52 o 
  -2   0   4     1615.00     1614.23     12.06 o 
  -1   0   4      521.17      509.69      6.35 o 
   0   0   4     1214.63     1229.55     12.37 o 
   1   0   4     7477.56     7692.25     66.00 o 
   2   0   4       78.95       84.53      1.73 o 
   3   0   4        1.50        0.17      0.48 o 
   4   0   4       91.85      109.05      2.53 o 
   5   0   4       10.19        7.33      1.20 o 
   6   0   4        1.34        0.61      0.81 o 
   7   0   4        9.08       10.46      1.34 o 
   8   0   4      246.78      227.72      4.76 o 
   9   0   4       40.39       38.51      2.46 o 
  10   0   4        1.45       -0.62      1.44 o 
 -12   1   4       17.68       19.05      1.68 o 
 -11   1   4        1.29        0.07      1.13 o 
 -10   1   4       19.47       16.23      1.59 o 
  -9   1   4      222.65      225.18      3.22 o 
  -8   1   4        1.02       -0.60      0.60 o 
  -7   1   4       21.98       24.21      0.95 o 
  -6   1   4      581.83      558.95      4.81 o 
  -5   1   4        7.16        6.91      0.41 o 
  -4   1   4      254.72      273.25      2.03 o 
  -3   1   4      238.32      225.23      1.52 o 
  -2   1   4       33.47       35.36      0.45 o 
  -1   1   4      105.24      113.07      1.21 o 
   0   1   4      554.40      533.53      3.82 o 
   1   1   4      434.21      434.64      3.20 o 
   2   1   4      210.01      220.54      2.63 o 
   3   1   4        0.20        0.15      0.35 o 
   4   1   4      516.94      542.41      4.84 o 
   5   1   4       56.73       62.38      1.45 o 
   6   1   4       22.87       26.06      1.18 o 
   7   1   4        5.89        2.74      0.77 o 
   8   1   4       35.31       26.27      1.41 o 
   9   1   4        6.33        4.94      1.09 o 
  10   1   4        2.32        1.29      1.10 o 
 -12   2   4        5.22        5.67      1.35 o 
 -11   2   4        9.54        6.91      1.22 o 
 -10   2   4        0.90        1.27      0.92 o 
  -9   2   4      129.85      136.89      2.56 o 
  -8   2   4      154.67      156.62      2.30 o 
  -7   2   4       10.82       11.38      0.72 o 
  -6   2   4      556.57      561.74      4.53 o 
  -5   2   4      780.21      828.07      6.04 o 
  -4   2   4       11.94       10.04      0.37 o 
  -3   2   4      109.38      107.25      1.08 o 
  -2   2   4       24.25       15.69      0.49 o 
  -1   2   4      346.06      350.15      2.93 o 
   0   2   4      149.10      165.91      1.47 o 
   1   2   4       16.58       12.43      0.47 o 
   2   2   4      286.32      302.68      3.02 o 
   3   2   4        2.18        0.99      0.41 o 
   4   2   4      211.16      236.51      2.70 o 
   5   2   4        0.66        0.22      0.51 o 
   6   2   4        2.43        3.04      0.67 o 
   7   2   4        2.39        1.17      0.77 o 
   8   2   4      156.28      146.28      2.70 o 
   9   2   4        0.37        1.46      0.94 o 
  10   2   4       15.51       14.07      1.40 o 
 -12   3   4       24.11       22.77      2.10 o 
 -11   3   4        2.13        1.49      1.31 o 
 -10   3   4       16.32       15.30      1.27 o 
  -9   3   4      250.69      252.44      3.51 o 
  -8   3   4        0.01       -0.61      0.61 o 
  -7   3   4      298.77      292.02      3.14 o 
  -6   3   4       21.46       18.62      0.70 o 
  -5   3   4      153.68      156.57      1.70 o 
  -4   3   4       16.57       17.88      0.50 o 
  -3   3   4     2569.76     2768.28     14.90 o 
  -2   3   4      944.00      964.25      6.51 o 
  -1   3   4      318.88      291.96      2.40 o 
   0   3   4     1683.66     1691.10     11.77 o 
   1   3   4        6.30        8.38      0.41 o 
   2   3   4     2914.55     2979.37     19.62 o 
   3   3   4      645.33      767.04      6.60 o 
   4   3   4      141.37      149.01      2.17 o 
   5   3   4       16.37       20.03      0.95 o 
   6   3   4       13.47        9.52      0.85 o 
   7   3   4      162.88      155.74      2.82 o 
   8   3   4       32.04       30.61      1.51 o 
   9   3   4        0.48        0.41      0.88 o 
  10   3   4       11.41        9.78      1.26 o 
 -12   4   4        1.03       -0.26      1.20 o 
 -11   4   4        7.58        7.62      1.22 o 
 -10   4   4      112.14      110.83      2.44 o 
  -9   4   4       36.76       33.42      1.51 o 
  -8   4   4        9.33        9.08      0.88 o 
  -7   4   4      111.79      105.57      1.83 o 
  -6   4   4       90.31       77.66      1.25 o 
  -5   4   4      204.43      177.97      1.84 o 
  -4   4   4     2648.57     2725.93     16.94 o 
  -3   4   4     4896.60     5304.08     29.36 o 
  -2   4   4       59.67       67.96      1.36 o 
  -1   4   4      327.96      344.72      2.74 o 
   0   4   4     2575.04     2529.86     17.38 o 
   1   4   4      329.53      310.03      2.72 o 
   2   4   4     3397.59     3400.42     23.71 o 
   3   4   4      296.05      414.56      4.07 o 
   4   4   4       49.75       55.50      1.34 o 
   5   4   4        0.98        0.53      0.59 o 
   6   4   4      237.03      240.62      3.32 o 
   7   4   4       12.13       12.43      1.04 o 
   8   4   4       27.11       27.04      1.43 o 
   9   4   4        0.22       -0.14      0.94 o 
  10   4   4        7.20        5.64      1.16 o 
 -11   5   4        0.00       -1.08      1.09 o 
 -10   5   4       52.34       52.83      2.06 o 
  -9   5   4        4.58        3.40      0.87 o 
  -8   5   4      196.55      183.12      2.75 o 
  -7   5   4      164.65      136.26      2.17 o 
  -6   5   4      148.04      151.32      1.82 o 
  -5   5   4       95.92       80.32      1.13 o 
  -4   5   4      789.09      745.71      5.10 o 
  -3   5   4      514.52      514.90      4.07 o 
  -2   5   4       34.33       40.39      1.74 o 
  -1   5   4      138.73      147.88      1.26 o 
   0   5   4       89.38       86.32      1.08 o 
   1   5   4      524.87      537.99      4.31 o 
   2   5   4      741.51      836.66      6.52 o 
   3   5   4      582.49      623.49      5.65 o 
   4   5   4       81.30       78.17      1.58 o 
   5   5   4        2.58        2.72      0.66 o 
   6   5   4        6.54        8.07      1.04 o 
   7   5   4        8.99        7.54      1.05 o 
   8   5   4        1.53        1.39      0.93 o 
   9   5   4       44.29       46.31      2.04 o 
  10   5   4        1.12       -0.66      1.12 o 
 -11   6   4        0.67       -0.26      1.17 o 
 -10   6   4       13.72       13.95      1.56 o 
  -9   6   4        8.26       10.90      1.01 o 
  -8   6   4       11.04        9.82      0.93 o 
  -7   6   4      108.97      109.35      1.96 o 
  -6   6   4      202.87      187.09      2.08 o 
  -5   6   4      361.93      361.14      3.08 o 
  -4   6   4     1376.01     1369.20      9.37 o 
  -3   6   4      925.45      955.81      7.74 o 
  -2   6   4        0.36       -0.41      0.41 o 
  -1   6   4      412.72      433.41      3.45 o 
   0   6   4      216.43      232.56      2.07 o 
   1   6   4     2199.78     2506.42     17.59 o 
   2   6   4     1116.60     1224.08      9.19 o 
   3   6   4      181.79      191.34      3.14 o 
   4   6   4       11.11       13.04      0.82 o 
   5   6   4       26.50       26.13      1.19 o 
   6   6   4      201.96      194.22      3.03 o 
   7   6   4       33.51       35.75      1.60 o 
   8   6   4        0.01       -0.87      0.87 o 
   9   6   4        1.17        1.09      1.29 o 
  10   6   4       39.27       39.30      2.23 o 
 -11   7   4       16.94       15.41      1.52 o 
 -10   7   4       51.22       46.08      2.01 o 
  -9   7   4       61.55       56.83      1.79 o 
  -8   7   4        0.84        1.18      0.77 o 
  -7   7   4      433.06      442.36      4.63 o 
  -6   7   4      153.19      143.49      2.09 o 
  -5   7   4      891.81      834.80     10.12 o 
  -4   7   4     1123.74     1052.85      7.00 o 
  -3   7   4      158.65      162.63      1.49 o 
  -2   7   4      901.89      858.97      6.49 o 
  -1   7   4       42.90       64.29      0.72 o 
   0   7   4       66.95       76.02      0.95 o 
   1   7   4        8.10        5.92      0.65 o 
   2   7   4      313.73      337.29      3.20 o 
   3   7   4      147.24      146.22      2.28 o 
   4   7   4        0.59        0.69      0.58 o 
   5   7   4        0.54       -0.63      0.63 o 
   6   7   4       26.08       22.37      1.27 o 
   7   7   4      138.83      137.09      3.43 o 
   8   7   4       11.66       11.21      1.20 o 
   9   7   4       13.52       15.64      1.54 o 
 -11   8   4        5.77        7.52      1.78 o 
 -10   8   4        2.61        1.06      1.06 o 
  -9   8   4       74.74       65.53      2.09 o 
  -8   8   4      103.68       94.09      2.02 o 
  -7   8   4      219.53      231.07      3.31 o 
  -6   8   4       64.73       70.34      1.64 o 
  -5   8   4      636.67      637.41      6.53 o 
  -4   8   4      584.08      540.97      3.93 o 
  -3   8   4        0.28        2.09      0.45 o 
  -2   8   4       49.17       56.98      0.69 o 
  -1   8   4      171.57      175.41      1.51 o 
   0   8   4      562.48      562.13      4.22 o 
   1   8   4        3.07        2.32      0.37 o 
   2   8   4      779.69      774.81      6.24 o 
   3   8   4        1.22        3.16      0.58 o 
   4   8   4        0.08        0.64      0.60 o 
   5   8   4       16.70       17.96      1.20 o 
   6   8   4       10.31        6.02      1.00 o 
   7   8   4       61.46       69.89      2.10 o 
   8   8   4       52.65       51.78      2.05 o 
   9   8   4       24.52       30.59      1.99 o 
 -11   9   4       23.47       27.77      2.44 o 
 -10   9   4       36.95       42.33      2.30 o 
  -9   9   4        4.21        4.06      1.15 o 
  -8   9   4       22.28       17.92      1.41 o 
  -7   9   4       49.83       43.57      2.89 o 
  -6   9   4       40.78       35.94      1.56 o 
  -5   9   4      488.01      488.20      5.40 o 
  -4   9   4      450.42      462.01      3.73 o 
  -3   9   4      101.91      110.00      1.16 o 
  -2   9   4      281.97      283.01      2.13 o 
  -1   9   4       20.63       21.19      0.52 o 
   0   9   4       73.94       75.01      1.08 o 
   1   9   4       28.26       27.76      0.76 o 
   2   9   4        9.42       11.31      0.72 o 
   3   9   4       34.38       34.19      1.27 o 
   4   9   4      275.38      257.28      3.51 o 
   5   9   4       47.12       42.05      1.68 o 
   6   9   4       58.50       50.42      1.90 o 
   7   9   4      110.62      118.50      2.81 o 
   8   9   4       69.20       69.11      2.78 o 
   9   9   4       15.60       16.46      2.97 o 
 -10  10   4        5.38        5.62      1.37 o 
  -9  10   4        5.65        3.24      1.13 o 
  -8  10   4        0.15        1.18      0.92 o 
  -7  10   4       65.63       53.62      2.45 o 
  -6  10   4       56.97       44.35      1.74 o 
  -5  10   4      150.87      151.19      2.60 o 
  -4  10   4      297.77      287.89      3.67 o 
  -3  10   4      106.96      102.38      1.16 o 
  -2  10   4       16.01       11.90      0.37 o 
  -1  10   4        0.05        0.67      0.26 o 
   0  10   4       52.68       52.04      0.96 o 
   1  10   4       72.67       72.21      1.26 o 
   2  10   4       17.63       18.21      0.92 o 
   3  10   4        0.29       -0.52      0.62 o 
   4  10   4      350.68      337.56      4.27 o 
   5  10   4       23.69       21.82      1.31 o 
   6  10   4      134.45      135.52      2.87 o 
   7  10   4       34.77       35.30      2.23 o 
   8  10   4       11.09       11.85      4.66 o 
   9  10   4       21.90       22.12      2.62 o 
 -10  11   4        3.06        2.20      1.28 o 
  -9  11   4        0.67        0.52      1.25 o 
  -8  11   4       70.20       69.62      2.46 o 
  -7  11   4        1.14        0.31      0.81 o 
  -6  11   4       50.74       64.49      2.97 o 
  -5  11   4       26.55       16.15      1.07 o 
  -4  11   4      941.09      915.61      8.05 o 
  -3  11   4       69.83       82.90      1.31 o 
  -2  11   4       18.01       17.15      0.64 o 
  -1  11   4      631.38      610.37      5.19 o 
   0  11   4      170.85      173.93      2.52 o 
   1  11   4        2.25        3.49      0.63 o 
   2  11   4       48.27       46.98      1.41 o 
   3  11   4      181.56      171.84      4.60 o 
   4  11   4      167.84      160.68      3.56 o 
   5  11   4        2.38        1.00      1.56 o 
   6  11   4       49.74       47.29      2.34 o 
   7  11   4       62.60       70.64      3.40 o 
   8  11   4      137.14      143.30      4.82 o 
  -9  12   4        1.72        3.21      1.22 o 
  -8  12   4        4.84        5.39      1.19 o 
  -7  12   4        4.64        3.30      1.01 o 
  -6  12   4       50.38       43.10      1.76 o 
  -5  12   4       38.36       33.25      1.73 o 
  -4  12   4       34.84       38.73      1.22 o 
  -3  12   4      151.36      140.25      2.14 o 
  -2  12   4      320.18      320.34      3.23 o 
  -1  12   4      545.87      542.25      4.83 o 
   0  12   4      198.07      192.00      2.78 o 
   1  12   4      201.52      198.89      3.11 o 
   2  12   4      628.57      626.03      7.15 o 
   3  12   4      173.74      173.96      3.54 o 
   4  12   4      110.68      107.20      2.89 o 
   5  12   4        1.05        0.13      1.91 o 
   6  12   4       58.23       59.47      4.36 o 
   7  12   4       29.59       39.45      2.78 o 
   8  12   4       48.06       52.12      3.40 o 
  -9  13   4        3.87        1.99      1.25 o 
  -8  13   4        2.26        1.08      1.09 o 
  -7  13   4        4.56        3.79      1.13 o 
  -6  13   4        8.54        7.79      1.04 o 
  -5  13   4       13.93       14.66      0.91 o 
  -4  13   4        0.91        1.63      0.61 o 
  -3  13   4      135.94      139.27      2.22 o 
  -2  13   4       96.44       84.07      1.82 o 
  -1  13   4      245.60      241.27      2.80 o 
   0  13   4      196.64      196.47      2.73 o 
   1  13   4        5.44        4.88      0.92 o 
   2  13   4      228.79      234.73      3.74 o 
   3  13   4      203.71      201.85      3.56 o 
   4  13   4       26.68       23.25      1.66 o 
   5  13   4       15.25       14.64      1.79 o 
   6  13   4        1.70        0.79      1.32 o 
   7  13   4        0.81        1.90      1.64 o 
  -8  14   4        7.52        8.62      1.32 o 
  -7  14   4        7.22        6.05      1.12 o 
  -6  14   4       17.22       18.82      1.41 o 
  -5  14   4       38.26       39.02      1.55 o 
  -4  14   4        5.58        2.79      0.71 o 
  -3  14   4       43.47       41.54      1.45 o 
  -2  14   4        4.49        5.61      0.73 o 
  -1  14   4        1.17        2.24      0.86 o 
   0  14   4       63.19       65.41      1.86 o 
   1  14   4       11.50        9.69      0.94 o 
   2  14   4      337.91      338.02      4.43 o 
   3  14   4      187.04      179.08      3.37 o 
   4  14   4        3.55        1.14      2.18 o 
   5  14   4        7.31        4.29      1.96 o 
   6  14   4        0.24        1.29      1.41 o 
   7  14   4        9.50        6.33      1.97 o 
  -8  15   4        0.03        1.56      1.17 o 
  -7  15   4       17.18       16.22      1.51 o 
  -6  15   4       28.25       30.72      1.48 o 
  -5  15   4       44.23       46.79      1.57 o 
  -4  15   4       21.01       15.82      1.37 o 
  -3  15   4       45.31       46.09      1.50 o 
  -2  15   4        9.06        9.85      1.11 o 
  -1  15   4      129.51      126.14      2.54 o 
   0  15   4       85.15       82.35      2.23 o 
   1  15   4       67.98       78.03      2.36 o 
   2  15   4       87.59       86.17      2.22 o 
   3  15   4        1.73        0.84      1.09 o 
   4  15   4        0.27       -0.11      1.09 o 
   5  15   4       53.55       56.96      3.09 o 
   6  15   4       37.15       36.78      2.65 o 
  -7  16   4        1.75       -0.38      1.47 o 
  -6  16   4        0.16        0.09      1.41 o 
  -5  16   4        4.50        5.27      0.83 o 
  -4  16   4       87.13       85.81      1.98 o 
  -3  16   4        0.83        0.58      0.72 o 
  -2  16   4       14.58       16.98      1.10 o 
  -1  16   4      139.94      144.85      2.84 o 
   0  16   4       89.40       94.45      2.31 o 
   1  16   4       10.19        8.37      1.28 o 
   2  16   4       60.49       61.72      2.94 o 
   3  16   4       12.50       13.25      1.80 o 
   4  16   4        5.97        5.19      1.87 o 
   5  16   4       70.81       73.56      3.41 o 
   6  16   4        7.73       14.80      2.11 o 
  -6  17   4       55.76       61.20      3.53 o 
  -5  17   4       19.35       14.20      1.93 o 
  -4  17   4        6.26        5.95      1.04 o 
  -3  17   4       74.91       77.33      2.32 o 
  -2  17   4       21.69       21.13      1.50 o 
  -1  17   4        9.86       11.24      1.35 o 
   0  17   4        3.67        3.16      1.12 o 
   1  17   4       50.68       51.36      2.37 o 
   2  17   4        0.32       -0.20      1.18 o 
   3  17   4       10.60       13.09      1.84 o 
   4  17   4       18.65       19.27      2.82 o 
   5  17   4        8.94       12.67      2.52 o 
  -5  18   4       14.52       16.03      3.78 o 
  -4  18   4       22.88       23.15      2.42 o 
  -3  18   4       66.81       70.48      3.86 o 
  -2  18   4       10.48        9.45      1.37 o 
  -1  18   4        2.65        2.64      1.26 o 
   0  18   4      128.36      135.96      3.44 o 
   1  18   4        9.90        8.33      1.46 o 
   2  18   4       28.53       26.50      1.98 o 
   3  18   4        0.12       -0.21      1.28 o 
   4  18   4        2.21        3.29      1.60 o 
  -4  19   4        0.09        1.58      1.76 o 
  -3  19   4        5.64        5.93      1.80 o 
  -2  19   4       17.70       18.25      2.12 o 
  -1  19   4        1.09        1.91      1.17 o 
   0  19   4        0.21        1.85      1.22 o 
   1  19   4        8.50       10.56      1.55 o 
   2  19   4        0.05        0.46      1.24 o 
 -12   1   5       27.83       26.91      1.84 o 
 -11   1   5      133.02      132.82      3.02 o 
 -10   1   5       79.65       79.11      2.28 o 
  -9   1   5        1.38        0.55      0.77 o 
  -8   1   5       67.41       66.11      1.82 o 
  -7   1   5      226.87      236.17      2.72 o 
  -6   1   5      569.56      567.31      4.85 o 
  -5   1   5      211.43      246.52      2.20 o 
  -4   1   5       21.93       22.31      0.56 o 
  -3   1   5      314.82      367.78      2.29 o 
  -2   1   5      531.62      490.77      4.15 o 
  -1   1   5       50.46       45.98      0.74 o 
   0   1   5      235.39      263.45      2.55 o 
   1   1   5       18.04       15.47      0.58 o 
   2   1   5      364.95      425.20      4.01 o 
   3   1   5        0.00       -0.39      0.39 o 
   4   1   5      147.78      164.33      2.22 o 
   5   1   5       25.13       20.76      1.02 o 
   6   1   5        0.31       -0.78      0.78 o 
   7   1   5       19.87       16.89      1.17 o 
   8   1   5      237.36      232.90      3.52 o 
   9   1   5       34.87       35.55      1.74 o 
  10   1   5       12.54       13.98      1.46 o 
 -12   2   5       19.16       22.33      1.91 o 
 -11   2   5        0.23       -0.28      1.00 o 
 -10   2   5        5.56        3.98      1.02 o 
  -9   2   5       49.35       49.40      1.64 o 
  -8   2   5        5.34        5.33      1.05 o 
  -7   2   5      167.98      185.45      2.32 o 
  -6   2   5      527.04      567.46      4.31 o 
  -5   2   5     2569.73     2573.19     16.19 o 
  -4   2   5     1037.00     1115.01      6.67 o 
  -3   2   5        4.34        5.61      0.25 o 
  -2   2   5      509.94      480.40      4.52 o 
  -1   2   5       52.05       58.78      0.93 o 
   0   2   5       37.41       37.01      0.68 o 
   1   2   5      230.10      252.02      2.40 o 
   2   2   5        3.16        1.75      0.41 o 
   3   2   5      738.20      774.17      6.77 o 
   4   2   5      291.15      296.97      3.44 o 
   5   2   5        1.91        2.06      0.65 o 
   6   2   5        9.00       11.42      1.33 o 
   7   2   5        8.60        8.10      0.97 o 
   8   2   5       30.20       26.28      1.69 o 
   9   2   5        7.43        5.28      1.12 o 
  10   2   5        0.26       -1.03      1.03 o 
 -12   3   5        1.12       -0.26      1.27 o 
 -11   3   5        3.42        1.89      1.05 o 
 -10   3   5       55.76       51.95      1.95 o 
  -9   3   5       97.86       96.27      2.19 o 
  -8   3   5       55.10       57.28      1.54 o 
  -7   3   5      178.93      171.08      2.22 o 
  -6   3   5      151.52      153.33      1.80 o 
  -5   3   5      116.54      130.42      1.41 o 
  -4   3   5      312.39      316.83      2.34 o 
  -3   3   5       10.12       13.64      0.39 o 
  -2   3   5     1032.95     1182.89      6.83 o 
  -1   3   5        3.23        3.36      0.30 o 
   0   3   5     1028.48     1118.76      8.06 o 
   1   3   5      236.21      206.93      2.07 o 
   2   3   5      625.48      747.44      6.39 o 
   3   3   5      455.20      498.38      4.78 o 
   4   3   5       11.88       13.08      0.82 o 
   5   3   5       94.78      100.73      2.56 o 
   6   3   5        6.03        3.89      0.84 o 
   7   3   5      189.07      187.51      2.96 o 
   8   3   5        4.26        2.46      0.96 o 
   9   3   5        6.62        4.18      1.13 o 
  10   3   5        1.22        1.43      1.17 o 
 -12   4   5        2.59       -0.83      1.30 o 
 -11   4   5        2.81        1.70      1.21 o 
 -10   4   5        0.66        0.14      0.80 o 
  -9   4   5        5.64        5.81      0.91 o 
  -8   4   5       21.15       23.72      1.14 o 
  -7   4   5      104.04       92.36      1.74 o 
  -6   4   5       86.35      102.30      1.40 o 
  -5   4   5      222.22      218.82      2.08 o 
  -4   4   5      210.53      218.86      1.74 o 
  -3   4   5      517.66      552.65      4.03 o 
  -2   4   5      505.91      579.84      4.39 o 
  -1   4   5     1292.91     1367.79     10.37 o 
   0   4   5      480.44      550.88      4.56 o 
   1   4   5      231.94      252.60      2.43 o 
   2   4   5       86.36       74.76      1.62 o 
   3   4   5      103.06       99.75      1.71 o 
   4   4   5      144.65      129.54      2.11 o 
   5   4   5      217.96      222.93      3.68 o 
   6   4   5        7.49       11.69      1.08 o 
   7   4   5       40.65       34.90      1.61 o 
   8   4   5        6.83        8.61      1.16 o 
   9   4   5        5.44        2.73      1.10 o 
 -11   5   5       65.71       71.87      2.77 o 
 -10   5   5        3.08        3.51      0.88 o 
  -9   5   5        0.01       -0.39      0.73 o 
  -8   5   5        0.05       -0.55      0.55 o 
  -7   5   5       15.39       14.73      0.85 o 
  -6   5   5       67.72       71.98      1.16 o 
  -5   5   5        6.22        3.24      0.30 o 
  -4   5   5     1713.33     1714.62      9.88 o 
  -3   5   5       79.70      102.36      1.98 o 
  -2   5   5       23.51       42.02      1.24 o 
  -1   5   5      194.21      227.18      1.85 o 
   0   5   5      276.15      319.88      2.70 o 
   1   5   5     2776.51     2893.37     20.22 o 
   2   5   5       86.22       91.50      1.54 o 
   3   5   5       31.89       27.41      1.09 o 
   4   5   5       50.42       52.08      1.39 o 
   5   5   5      409.59      350.58      4.65 o 
   6   5   5     1196.71     1146.57     10.28 o 
   7   5   5        4.71        0.70      0.89 o 
   8   5   5       13.60       10.03      1.23 o 
   9   5   5        0.54       -0.25      1.03 o 
 -11   6   5        1.49        0.97      1.17 o 
 -10   6   5        1.32       -0.48      0.92 o 
  -9   6   5       63.24       56.89      2.31 o 
  -8   6   5      268.02      266.82      3.43 o 
  -7   6   5      287.31      275.78      3.27 o 
  -6   6   5       55.37       50.63      1.24 o 
  -5   6   5      673.79      691.85      4.92 o 
  -4   6   5       61.09       65.29      0.94 o 
  -3   6   5       18.46       23.28      1.14 o 
  -2   6   5      767.69      803.05      8.23 o 
  -1   6   5      222.91      212.85      1.79 o 
   0   6   5     1134.94     1167.20      8.43 o 
   1   6   5       51.54       59.44      1.07 o 
   2   6   5        8.79       10.64      0.60 o 
   3   6   5       52.98       47.95      1.37 o 
   4   6   5      329.57      337.09      4.16 o 
   5   6   5       49.78       58.59      1.90 o 
   6   6   5       87.86      101.41      2.31 o 
   7   6   5       10.70       11.42      1.18 o 
   8   6   5       12.04        9.94      1.36 o 
   9   6   5       25.54       23.17      1.66 o 
 -11   7   5        5.18        5.10      1.17 o 
 -10   7   5        4.13        1.39      1.01 o 
  -9   7   5        2.37        2.98      0.88 o 
  -8   7   5      119.55      107.75      2.33 o 
  -7   7   5       87.44       82.85      1.68 o 
  -6   7   5        6.79        7.03      0.74 o 
  -5   7   5      575.25      569.68      4.46 o 
  -4   7   5      286.52      300.90      3.53 o 
  -3   7   5      678.20      676.63      7.36 o 
  -2   7   5        1.07       -0.41      0.53 o 
  -1   7   5      505.91      524.14      4.17 o 
   0   7   5      775.62      778.25      5.28 o 
   1   7   5        2.30        4.31      0.42 o 
   2   7   5      217.26      186.96      2.18 o 
   3   7   5      314.25      315.94      3.79 o 
   4   7   5      151.29      139.65      2.44 o 
   5   7   5       45.23       45.19      1.94 o 
   6   7   5      135.81      140.27      2.67 o 
   7   7   5       23.75       27.23      2.86 o 
   8   7   5        7.89        6.24      1.23 o 
   9   7   5        3.92        4.77      1.28 o 
 -11   8   5       28.96       29.04      1.87 o 
 -10   8   5        2.71        0.55      1.06 o 
  -9   8   5        4.22        5.02      0.96 o 
  -8   8   5       17.41       14.88      1.35 o 
  -7   8   5      192.51      167.90      3.19 o 
  -6   8   5        4.21        8.06      0.77 o 
  -5   8   5      367.54      376.07      4.02 o 
  -4   8   5       30.31       29.40      0.78 o 
  -3   8   5        2.07        2.52      0.73 o 
  -2   8   5       94.58      109.35      2.20 o 
  -1   8   5       46.48       52.76      0.71 o 
   0   8   5       52.08       51.43      0.78 o 
   1   8   5       42.34       39.26      0.89 o 
   2   8   5       63.11       60.49      1.21 o 
   3   8   5        9.87        6.98      0.77 o 
   4   8   5        4.87        4.50      0.79 o 
   5   8   5        1.66        0.79      0.81 o 
   6   8   5       19.03       19.91      1.38 o 
   7   8   5      137.45      146.54      3.18 o 
   8   8   5       19.62       18.52      1.75 o 
   9   8   5        6.72        6.00      1.73 o 
 -10   9   5        1.84       -0.27      1.12 o 
  -9   9   5        1.16        1.95      1.04 o 
  -8   9   5       31.08       27.29      1.75 o 
  -7   9   5      152.98      165.03      3.16 o 
  -6   9   5       43.12       34.66      1.86 o 
  -5   9   5       27.64       27.62      1.14 o 
  -4   9   5      667.82      648.54      5.32 o 
  -3   9   5      127.64      131.43      1.97 o 
  -2   9   5      443.86      449.60      4.20 o 
  -1   9   5       43.70       38.62      0.79 o 
   0   9   5      678.14      665.53      4.77 o 
   1   9   5      388.87      365.47      3.38 o 
   2   9   5       13.10       10.48      0.80 o 
   3   9   5      236.50      250.08      3.34 o 
   4   9   5       24.57       25.68      1.29 o 
   5   9   5       59.33       63.99      1.95 o 
   6   9   5        3.79        4.26      1.41 o 
   7   9   5        1.32        1.45      1.30 o 
   8   9   5        5.41        5.35      1.58 o 
 -10  10   5        0.01       -0.65      1.11 o 
  -9  10   5        0.20       -0.53      1.00 o 
  -8  10   5      125.38      129.23      4.27 o 
  -7  10   5        3.41        1.71      0.84 o 
  -6  10   5      254.56      246.06      3.88 o 
  -5  10   5        9.69       10.68      0.83 o 
  -4  10   5        8.74       10.33      0.52 o 
  -3  10   5      514.60      483.71      4.16 o 
  -2  10   5      265.57      278.37      3.64 o 
  -1  10   5       25.05       24.37      0.58 o 
   0  10   5       70.92       69.91      1.23 o 
   1  10   5       23.41       20.85      1.05 o 
   2  10   5      163.59      169.60      2.84 o 
   3  10   5      261.04      277.74      4.54 o 
   4  10   5      144.81      137.36      3.20 o 
   5  10   5        3.56        5.29      1.19 o 
   6  10   5        9.65       11.69      1.76 o 
   7  10   5       19.52       20.32      1.92 o 
   8  10   5       18.86       22.80      2.59 o 
 -10  11   5       48.73       41.39      2.27 o 
  -9  11   5        9.59       10.81      1.37 o 
  -8  11   5        3.18        3.30      1.01 o 
  -7  11   5       37.67       33.62      1.69 o 
  -6  11   5       15.46        7.16      0.98 o 
  -5  11   5       62.31       48.48      1.97 o 
  -4  11   5        7.49        8.35      0.83 o 
  -3  11   5      171.98      168.82      2.17 o 
  -2  11   5      518.48      515.75      5.53 o 
  -1  11   5        4.91        6.34      0.62 o 
   0  11   5      147.63      152.64      2.36 o 
   1  11   5      299.18      279.14      3.90 o 
   2  11   5       32.74       33.49      1.64 o 
   3  11   5       91.32       85.19      3.38 o 
   4  11   5       16.93       20.73      1.56 o 
   5  11   5       11.33        9.83      1.56 o 
   6  11   5       13.41       12.52      1.85 o 
   7  11   5        0.25        2.05      1.56 o 
   8  11   5       28.37       38.79      3.05 o 
  -9  12   5        7.32        5.14      1.22 o 
  -8  12   5        4.59        5.15      1.17 o 
  -7  12   5       11.93       15.31      1.75 o 
  -6  12   5        3.09        5.29      0.88 o 
  -5  12   5       34.71       40.97      1.24 o 
  -4  12   5      150.09      153.93      2.21 o 
  -3  12   5       56.94       51.23      1.83 o 
  -2  12   5      513.46      497.00      5.49 o 
  -1  12   5      663.27      654.90      6.85 o 
   0  12   5      525.70      530.06      5.65 o 
   1  12   5        4.06        1.40      1.29 o 
   2  12   5      708.23      669.76      7.66 o 
   3  12   5      426.71      417.68      6.18 o 
   4  12   5      177.67      180.56      3.85 o 
   5  12   5       12.50       12.90      1.48 o 
   6  12   5       47.55       47.31      2.89 o 
   7  12   5        0.47        0.49      1.59 o 
  -9  13   5       10.53        9.41      1.89 o 
  -8  13   5        0.00       -0.63      1.22 o 
  -7  13   5        2.98        2.06      0.89 o 
  -6  13   5       34.19       34.12      2.03 o 
  -5  13   5        1.78        1.42      0.54 o 
  -4  13   5       35.62       32.80      1.66 o 
  -3  13   5        2.68        3.17      0.58 o 
  -2  13   5       44.33       44.08      1.51 o 
  -1  13   5      293.33      290.83      3.95 o 
   0  13   5     1025.84     1019.96     10.82 o 
   1  13   5       45.15       47.64      1.73 o 
   2  13   5      295.99      280.07      7.10 o 
   3  13   5      204.69      196.33      3.58 o 
   4  13   5       39.28       36.77      2.03 o 
   5  13   5        4.04        3.03      1.36 o 
   6  13   5        5.87        7.64      1.67 o 
   7  13   5       27.00       26.93      2.62 o 
  -8  14   5        5.45        2.31      1.49 o 
  -7  14   5        9.01       10.34      1.73 o 
  -6  14   5       77.54       75.49      3.06 o 
  -5  14   5       44.85       40.91      1.64 o 
  -4  14   5      143.84      134.58      2.17 o 
  -3  14   5       32.96       32.98      1.75 o 
  -2  14   5      355.59      361.16      4.67 o 
  -1  14   5      148.36      140.86      2.67 o 
   0  14   5      529.78      536.10      6.10 o 
   1  14   5       40.05       39.40      1.84 o 
   2  14   5      149.26      161.50      3.73 o 
   3  14   5        7.41        5.57      1.07 o 
   4  14   5       38.34       35.95      2.34 o 
   5  14   5       35.97       34.82      3.55 o 
   6  14   5       17.19       14.59      1.99 o 
  -8  15   5       18.24       19.79      2.27 o 
  -7  15   5        2.90        3.02      1.44 o 
  -6  15   5        8.84       10.08      1.65 o 
  -5  15   5        7.50        6.52      1.29 o 
  -4  15   5       30.44       26.67      1.80 o 
  -3  15   5      359.20      364.37      4.23 o 
  -2  15   5       38.94       35.82      1.60 o 
  -1  15   5      332.01      351.11      4.66 o 
   0  15   5       55.16       54.37      1.99 o 
   1  15   5      185.56      182.79      3.56 o 
   2  15   5       29.88       30.76      1.74 o 
   3  15   5        3.09        1.48      1.51 o 
   4  15   5        3.24        4.20      1.83 o 
   5  15   5        9.31        2.68      1.60 o 
   6  15   5       10.19       10.28      1.87 o 
  -7  16   5        2.25        2.48      1.60 o 
  -6  16   5        2.95        1.48      1.45 o 
  -5  16   5        3.64        4.46      1.32 o 
  -4  16   5        8.55        9.88      1.39 o 
  -3  16   5        8.89       11.40      1.40 o 
  -2  16   5        1.65        0.98      1.08 o 
  -1  16   5       32.64       33.97      1.60 o 
   0  16   5       95.12       98.43      2.46 o 
   1  16   5      153.14      165.68      3.24 o 
   2  16   5       52.33       51.80      3.05 o 
   3  16   5        3.62        3.90      1.47 o 
   4  16   5        5.07        3.03      1.91 o 
   5  16   5       42.97       46.78      3.80 o 
  -6  17   5       20.06       18.59      2.23 o 
  -5  17   5       14.93       14.88      1.71 o 
  -4  17   5       15.51       17.77      1.74 o 
  -3  17   5       45.75       48.02      2.40 o 
  -2  17   5       75.10       78.02      2.78 o 
  -1  17   5       94.71       97.60      3.46 o 
   0  17   5       54.44       48.73      2.33 o 
   1  17   5       40.28       39.68      2.43 o 
   2  17   5       32.55       36.18      2.54 o 
   3  17   5        0.24       -1.11      1.37 o 
   4  17   5        0.89       -1.21      1.65 o 
  -5  18   5        2.79        5.58      1.94 o 
  -4  18   5        6.88        6.42      1.85 o 
  -3  18   5       20.54       24.91      2.51 o 
  -2  18   5        2.01        2.31      1.50 o 
  -1  18   5        3.41        2.44      1.53 o 
   0  18   5       16.25       20.43      2.29 o 
   1  18   5       75.05       71.85      2.79 o 
   2  18   5       57.06       56.45      2.71 o 
   3  18   5        0.10       -1.44      1.44 o 
  -3  19   5        0.15       -1.14      1.84 o 
  -2  19   5        0.00        0.09      1.59 o 
  -1  19   5        0.65       -0.45      2.27 o 
   0  19   5        0.87       -0.49      1.17 o 
   1  19   5       28.04       28.49      2.12 o 
 -12   0   6       56.53       53.49      3.31 o 
 -11   0   6      113.08      119.23      4.03 o 
 -10   0   6        2.53        1.25      1.25 o 
  -9   0   6       83.29       85.70      4.37 o 
  -8   0   6        9.85        8.99      1.45 o 
  -7   0   6     1327.67     1321.34     15.31 o 
  -6   0   6      511.47      482.96      6.03 o 
  -5   0   6     1487.93     1497.06     12.66 o 
  -4   0   6      322.72      336.12      3.43 o 
  -3   0   6       96.52       95.46      1.37 o 
  -2   0   6     2007.79     2078.84     18.57 o 
  -1   0   6      178.43      188.36      3.06 o 
   0   0   6      157.74      122.69      2.14 o 
   1   0   6      157.04      211.09      3.60 o 
   2   0   6      839.28      885.11     11.40 o 
   3   0   6       10.94       11.73      1.55 o 
   4   0   6       11.02        9.47      1.65 o 
   5   0   6      178.15      158.00      3.46 o 
   6   0   6        5.04        4.48      1.20 o 
   7   0   6      218.08      240.02      4.91 o 
   8   0   6        3.44        4.53      1.46 o 
   9   0   6        5.93        5.84      1.58 o 
 -12   1   6        0.06        2.23      1.13 o 
 -11   1   6        0.05       -0.94      0.94 o 
 -10   1   6       33.17       32.19      1.62 o 
  -9   1   6        0.59       -0.73      0.73 o 
  -8   1   6      362.10      370.94      4.14 o 
  -7   1   6      191.90      189.28      2.37 o 
  -6   1   6       49.43       50.20      0.98 o 
  -5   1   6      126.82      123.86      1.41 o 
  -4   1   6       35.97       36.44      0.61 o 
  -3   1   6       62.03       84.87      0.90 o 
  -2   1   6        3.33        6.01      0.32 o 
  -1   1   6      881.27      915.20      7.93 o 
   0   1   6      264.23      299.44      3.16 o 
   1   1   6      303.99      342.70      3.98 o 
   2   1   6      562.86      588.43      5.76 o 
   3   1   6      366.09      359.25      3.81 o 
   4   1   6      394.60      382.08      4.20 o 
   5   1   6       87.64       96.02      1.91 o 
   6   1   6        6.48        2.86      0.82 o 
   7   1   6        0.42        0.28      0.83 o 
   8   1   6        5.46        7.09      1.10 o 
   9   1   6        3.18        2.25      1.04 o 
 -12   2   6        4.39        3.07      1.38 o 
 -11   2   6        0.32       -0.15      0.97 o 
 -10   2   6        2.93        2.12      0.92 o 
  -9   2   6       43.68       42.45      1.90 o 
  -8   2   6       10.21        9.01      0.84 o 
  -7   2   6       21.84       18.40      0.83 o 
  -6   2   6      273.52      270.56      2.46 o 
  -5   2   6       24.02       21.87      0.63 o 
  -4   2   6       92.23      104.73      1.11 o 
  -3   2   6      799.56      799.37      5.37 o 
  -2   2   6      134.51      156.12      1.45 o 
  -1   2   6      366.83      381.24      4.67 o 
   0   2   6      232.41      242.16      2.68 o 
   1   2   6      634.28      756.71      6.37 o 
   2   2   6       76.15       62.07      1.63 o 
   3   2   6       31.49       22.89      0.99 o 
   4   2   6     1356.05     1381.46     11.50 o 
   5   2   6      514.27      502.46      5.53 o 
   6   2   6       42.63       36.25      1.56 o 
   7   2   6        6.49        4.03      1.03 o 
   8   2   6        0.03       -0.85      0.85 o 
   9   2   6        0.01        0.03      1.11 o 
 -12   3   6        3.55        2.66      1.36 o 
 -11   3   6       10.39       11.58      1.42 o 
 -10   3   6       49.01       48.72      1.85 o 
  -9   3   6      166.16      166.33      2.69 o 
  -8   3   6        0.58        0.92      0.62 o 
  -7   3   6       32.28       31.15      1.12 o 
  -6   3   6       49.64       54.50      1.02 o 
  -5   3   6      801.21      772.38      5.15 o 
  -4   3   6        7.93        2.95      0.29 o 
  -3   3   6      169.81      166.34      1.80 o 
  -2   3   6     1377.38     1424.35      9.07 o 
  -1   3   6     1851.69     2120.95     17.15 o 
   0   3   6      252.92      257.58      2.57 o 
   1   3   6      649.43      710.71      6.05 o 
   2   3   6      259.66      252.67      3.07 o 
   3   3   6      133.84      131.55      2.04 o 
   4   3   6      271.70      266.48      3.35 o 
   5   3   6       37.90       37.57      1.79 o 
   6   3   6       18.31        9.72      1.45 o 
   7   3   6       51.40       46.52      2.21 o 
   8   3   6        0.05       -0.97      0.97 o 
   9   3   6        0.46       -0.60      1.03 o 
 -11   4   6       26.65       22.32      2.60 o 
 -10   4   6        8.27        6.24      1.25 o 
  -9   4   6        1.82        1.00      0.73 o 
  -8   4   6      125.23      118.32      2.11 o 
  -7   4   6        4.64        1.63      0.55 o 
  -6   4   6      104.55       88.44      1.40 o 
  -5   4   6       81.89       90.46      1.22 o 
  -4   4   6      258.36      231.30      1.81 o 
  -3   4   6      115.24      102.13      0.98 o 
  -2   4   6      151.94      184.80      1.59 o 
  -1   4   6       51.64       85.47      1.10 o 
   0   4   6       81.50       66.76      1.39 o 
   1   4   6      300.90      262.49      2.56 o 
   2   4   6       10.37       16.92      0.85 o 
   3   4   6      137.77      146.87      2.50 o 
   4   4   6      596.54      593.57      6.57 o 
   5   4   6      214.13      204.99      3.05 o 
   6   4   6      888.23      873.82      8.39 o 
   7   4   6      104.49      113.84      2.62 o 
   8   4   6        5.35        6.33      1.15 o 
   9   4   6        4.58        4.04      2.07 o 
 -11   5   6        0.75        1.89      1.19 o 
 -10   5   6        0.00       -0.49      0.91 o 
  -9   5   6        3.21        2.17      0.83 o 
  -8   5   6        2.81        1.98      0.65 o 
  -7   5   6       14.82       14.42      0.84 o 
  -6   5   6        5.45        5.36      0.52 o 
  -5   5   6       39.15       34.17      0.72 o 
  -4   5   6      169.53      185.26      1.58 o 
  -3   5   6        0.80       -0.50      0.50 o 
  -2   5   6      195.23      204.02      2.28 o 
  -1   5   6        8.51        7.97      0.46 o 
   0   5   6      964.54      974.44      7.74 o 
   1   5   6      805.55      896.52      6.90 o 
   2   5   6       39.29       42.61      1.19 o 
   3   5   6       37.77       48.53      1.39 o 
   4   5   6      101.79      104.67      2.03 o 
   5   5   6      609.87      647.56      6.50 o 
   6   5   6       28.81       41.69      1.73 o 
   7   5   6      124.16      124.12      2.88 o 
   8   5   6        2.76        3.36      1.09 o 
   9   5   6        0.42       -1.15      1.15 o 
 -11   6   6        0.31        0.15      1.05 o 
 -10   6   6       29.84       30.09      1.65 o 
  -9   6   6       10.96       10.92      1.10 o 
  -8   6   6       10.11        8.48      0.94 o 
  -7   6   6        2.35        2.71      0.58 o 
  -6   6   6       65.37       47.72      1.13 o 
  -5   6   6      100.28      102.23      1.06 o 
  -4   6   6       52.90       50.62      0.84 o 
  -3   6   6        3.42        7.01      0.77 o 
  -2   6   6      203.72      207.80      3.49 o 
  -1   6   6        0.69        1.45      0.42 o 
   0   6   6     1840.20     1951.21     14.75 o 
   1   6   6      139.12      150.02      1.76 o 
   2   6   6       55.26       64.80      1.46 o 
   3   6   6       51.75       47.27      1.44 o 
   4   6   6       40.56       41.80      1.55 o 
   5   6   6      452.29      456.09      5.50 o 
   6   6   6      214.79      210.07      3.35 o 
   7   6   6       28.91       35.01      1.70 o 
   8   6   6       11.33       12.41      1.37 o 
   9   6   6        1.67        0.44      1.39 o 
 -11   7   6       19.74       18.74      1.72 o 
 -10   7   6       21.67       20.81      1.47 o 
  -9   7   6        9.32        8.45      1.04 o 
  -8   7   6        1.75        1.83      0.75 o 
  -7   7   6      111.58      112.33      2.85 o 
  -6   7   6       66.64       67.87      1.58 o 
  -5   7   6      476.76      526.47      4.54 o 
  -4   7   6       98.74       84.94      2.28 o 
  -3   7   6      430.72      463.22      7.18 o 
  -2   7   6      596.20      606.41      6.81 o 
  -1   7   6      269.03      306.61      2.50 o 
   0   7   6      308.03      313.71      2.59 o 
   1   7   6       53.35       66.05      1.15 o 
   2   7   6        8.76       14.17      0.82 o 
   3   7   6      144.76      157.05      2.79 o 
   4   7   6      106.86       92.94      2.09 o 
   5   7   6      222.41      224.28      3.55 o 
   6   7   6      169.23      177.05      3.58 o 
   7   7   6       69.78       76.52      2.29 o 
   8   7   6       80.55       95.33      3.16 o 
 -11   8   6       50.35       62.75      2.54 o 
 -10   8   6       39.29       36.38      1.77 o 
  -9   8   6        6.02        6.68      0.99 o 
  -8   8   6       46.76       43.66      1.58 o 
  -7   8   6       10.69       11.52      1.93 o 
  -6   8   6      576.41      571.82      6.18 o 
  -5   8   6      143.49      152.54      1.99 o 
  -4   8   6       81.09       79.35      2.09 o 
  -3   8   6        0.60        2.19      0.75 o 
  -2   8   6        0.79        0.85      0.64 o 
  -1   8   6     1119.39     1137.46      8.48 o 
   0   8   6      294.37      309.96      2.67 o 
   1   8   6       12.65       12.96      0.74 o 
   2   8   6      410.84      408.82      4.48 o 
   3   8   6        4.26        0.66      0.87 o 
   4   8   6        9.99       12.00      1.02 o 
   5   8   6       25.48       28.73      1.67 o 
   6   8   6        0.55       -1.09      1.09 o 
   7   8   6        7.81        9.05      1.94 o 
   8   8   6        5.84        3.35      1.61 o 
 -10   9   6       10.61        8.13      1.35 o 
  -9   9   6        3.23        3.16      1.07 o 
  -8   9   6       14.42       11.14      1.18 o 
  -7   9   6       57.65       45.12      1.75 o 
  -6   9   6      187.37      193.27      3.01 o 
  -5   9   6       97.81      106.92      2.45 o 
  -4   9   6      349.95      358.88      4.98 o 
  -3   9   6      250.17      238.91      3.80 o 
  -2   9   6     1227.12     1181.06     12.01 o 
  -1   9   6      246.21      267.84      2.54 o 
   0   9   6      469.42      473.57      5.36 o 
   1   9   6        0.19        0.26      0.73 o 
   2   9   6      268.31      272.23      4.32 o 
   3   9   6       13.57       11.36      1.19 o 
   4   9   6       95.93       92.34      2.71 o 
   5   9   6       19.26       18.89      1.63 o 
   6   9   6       34.64       32.92      2.16 o 
   7   9   6       10.01        8.42      1.58 o 
   8   9   6        2.42       -0.65      1.44 o 
 -10  10   6       63.81       63.47      2.65 o 
  -9  10   6       16.78       15.35      1.50 o 
  -8  10   6        0.25        1.29      1.21 o 
  -7  10   6      202.62      220.67      3.77 o 
  -6  10   6        0.42       -0.17      0.68 o 
  -5  10   6       40.75       49.33      1.39 o 
  -4  10   6       76.16       71.38      2.18 o 
  -3  10   6       61.18       57.07      1.95 o 
  -2  10   6      919.12      910.65      9.85 o 
  -1  10   6       81.16       69.06      1.37 o 
   0  10   6      382.49      353.36      4.06 o 
   1  10   6        0.87        1.16      0.71 o 
   2  10   6       60.89       66.26      2.03 o 
   3  10   6        1.37       -0.67      0.82 o 
   4  10   6       10.09        9.97      1.56 o 
   5  10   6       14.97       16.67      1.76 o 
   6  10   6       17.59       19.53      1.83 o 
   7  10   6        1.38        2.36      1.70 o 
   8  10   6       17.05       17.91      2.39 o 
 -10  11   6        1.12        2.88      1.62 o 
  -9  11   6       15.57       13.37      1.40 o 
  -8  11   6        6.42        6.80      1.12 o 
  -7  11   6      139.49      137.15      2.90 o 
  -6  11   6       22.06       17.88      1.03 o 
  -5  11   6        9.17        7.27      1.15 o 
  -4  11   6      772.51      769.86      8.94 o 
  -3  11   6      117.45      117.14      2.76 o 
  -2  11   6      293.77      285.55      3.59 o 
  -1  11   6       18.01       20.39      1.14 o 
   0  11   6      416.72      419.70      4.71 o 
   1  11   6       28.22       25.33      1.25 o 
   2  11   6       90.84      100.40      2.59 o 
   3  11   6        1.82        2.21      1.02 o 
   4  11   6       70.86       66.25      2.93 o 
   5  11   6        0.00       -0.54      1.03 o 
   6  11   6       49.41       50.62      2.59 o 
   7  11   6        0.42        0.35      1.60 o 
  -9  12   6       19.75       19.18      2.10 o 
  -8  12   6        2.80        4.98      1.55 o 
  -7  12   6       15.79       13.99      1.75 o 
  -6  12   6       50.06       41.65      2.58 o 
  -5  12   6       66.43       59.66      2.61 o 
  -4  12   6        1.37        4.26      1.06 o 
  -3  12   6        1.27        1.72      0.93 o 
  -2  12   6        0.00        0.16      0.65 o 
  -1  12   6       41.39       38.34      1.43 o 
   0  12   6      114.94      113.48      3.12 o 
   1  12   6       37.89       35.55      1.52 o 
   2  12   6       10.89        8.84      1.06 o 
   3  12   6      128.11      118.81      4.38 o 
   4  12   6       43.20       36.30      2.05 o 
   5  12   6       22.33       27.40      2.86 o 
   6  12   6        6.30        5.53      2.03 o 
   7  12   6       37.57       43.98      6.77 o 
  -9  13   6        2.03        4.11      1.59 o 
  -8  13   6        5.33        6.35      1.65 o 
  -7  13   6        6.18        3.84      1.47 o 
  -6  13   6        2.88        3.00      1.14 o 
  -5  13   6        5.79        4.43      1.14 o 
  -4  13   6        2.38        2.56      1.05 o 
  -3  13   6       23.47       18.84      1.50 o 
  -2  13   6       17.13       16.04      0.98 o 
  -1  13   6      382.31      394.48      4.86 o 
   0  13   6       85.80       82.86      2.27 o 
   1  13   6      173.30      177.34      3.42 o 
   2  13   6      194.95      186.01      3.95 o 
   3  13   6       33.95       30.71      1.69 o 
   4  13   6       42.82       43.96      2.29 o 
   5  13   6       21.59       23.66      2.91 o 
   6  13   6        8.25        8.16      1.87 o 
  -8  14   6       22.82       28.53      3.38 o 
  -7  14   6        5.03        5.30      1.52 o 
  -6  14   6       11.98       13.88      1.59 o 
  -5  14   6        0.02        1.16      1.08 o 
  -4  14   6        0.00        1.23      0.96 o 
  -3  14   6        0.59        2.81      1.04 o 
  -2  14   6       65.12       71.75      2.53 o 
  -1  14   6       19.34       20.17      1.25 o 
   0  14   6       81.17       78.74      2.27 o 
   1  14   6      206.55      209.01      3.87 o 
   2  14   6        4.78        2.60      1.62 o 
   3  14   6        6.46        3.61      1.20 o 
   4  14   6        5.18        4.70      1.55 o 
   5  14   6       28.22       34.17      3.16 o 
   6  14   6       12.30       18.21      2.33 o 
  -7  15   6        7.20        8.65      1.78 o 
  -6  15   6        1.87        0.77      1.18 o 
  -5  15   6       16.31       11.47      1.52 o 
  -4  15   6       31.46       36.73      2.09 o 
  -3  15   6       46.31       40.23      2.12 o 
  -2  15   6       43.23       50.72      2.75 o 
  -1  15   6      112.31      110.23      2.47 o 
   0  15   6      151.89      144.85      2.86 o 
   1  15   6      454.87      468.60      6.42 o 
   2  15   6       34.44       38.33      2.48 o 
   3  15   6        0.01        3.16      1.27 o 
   4  15   6       11.46       15.74      2.35 o 
   5  15   6       37.59       36.64      3.42 o 
  -7  16   6       17.01       18.83      2.18 o 
  -6  16   6        6.82        8.37      1.55 o 
  -5  16   6       11.23       10.32      1.74 o 
  -4  16   6       26.85       32.52      2.07 o 
  -3  16   6        2.27        1.64      1.06 o 
  -2  16   6        6.07        5.60      1.22 o 
  -1  16   6       55.88       60.48      2.56 o 
   0  16   6        0.01       -0.15      0.91 o 
   1  16   6       68.18       65.50      2.43 o 
   2  16   6        0.07       -1.10      1.21 o 
   3  16   6       32.91       39.02      3.20 o 
   4  16   6       25.90       32.21      3.18 o 
  -6  17   6        7.64        7.62      1.67 o 
  -5  17   6       22.32       20.20      1.91 o 
  -4  17   6       32.27       37.53      2.32 o 
  -3  17   6       16.86       11.02      1.52 o 
  -2  17   6        0.13        0.33      1.06 o 
  -1  17   6        3.75        3.26      1.18 o 
   0  17   6        1.22        0.83      1.07 o 
   1  17   6       99.48      102.83      3.18 o 
   2  17   6       47.77       51.70      2.97 o 
   3  17   6        0.95        0.77      1.72 o 
  -4  18   6       43.72       42.69      3.06 o 
  -3  18   6       36.88       34.98      2.92 o 
  -2  18   6        0.99       -0.77      1.37 o 
  -1  18   6       10.91       11.97      1.99 o 
   0  18   6        0.31       -0.41      1.55 o 
   1  18   6       33.33       40.32      2.34 o 
   2  18   6        9.68       10.12      1.88 o 
  -1  19   6        0.33       -0.92      1.59 o 
 -12   1   7        0.02       -1.20      1.20 o 
 -11   1   7        6.44        4.28      1.07 o 
 -10   1   7       52.85       58.33      2.14 o 
  -9   1   7      128.81      126.32      2.52 o 
  -8   1   7       83.31       81.17      1.92 o 
  -7   1   7      427.14      415.06      4.28 o 
  -6   1   7       41.59       39.09      1.02 o 
  -5   1   7       16.84       23.67      0.69 o 
  -4   1   7      671.83      681.59      4.58 o 
  -3   1   7       38.02       41.77      0.67 o 
  -2   1   7     1251.46     1352.03      8.83 o 
  -1   1   7        0.03        0.47      0.45 o 
   0   1   7       88.68      101.90      1.61 o 
   1   1   7      132.84      165.53      2.53 o 
   2   1   7      150.83      173.51      2.58 o 
   3   1   7      161.10      176.07      2.74 o 
   4   1   7      118.93      112.06      2.15 o 
   5   1   7       19.97       18.27      1.19 o 
   6   1   7       69.16       83.57      2.76 o 
   7   1   7        0.07        1.88      0.97 o 
   8   1   7      114.50      124.68      2.98 o 
   9   1   7       29.53       36.91      1.99 o 
 -11   2   7        1.59        0.18      1.08 o 
 -10   2   7       37.61       41.66      1.73 o 
  -9   2   7       73.33       75.93      2.03 o 
  -8   2   7      126.99      125.99      2.16 o 
  -7   2   7       14.62       16.26      0.88 o 
  -6   2   7        9.29        7.75      0.57 o 
  -5   2   7       93.96       92.05      1.14 o 
  -4   2   7      170.61      176.89      1.70 o 
  -3   2   7       31.03       29.18      0.72 o 
  -2   2   7      670.57      744.56      6.19 o 
  -1   2   7      268.39      251.92      2.77 o 
   0   2   7       45.38       44.38      1.04 o 
   1   2   7       53.08       58.11      1.51 o 
   2   2   7      383.69      433.63      5.13 o 
   3   2   7      616.46      602.53      6.51 o 
   4   2   7     1483.76     1473.01     12.31 o 
   5   2   7        0.28       -0.39      0.80 o 
   6   2   7      182.83      178.49      3.05 o 
   7   2   7      121.45      134.46      2.83 o 
   8   2   7       28.42       30.23      1.76 o 
   9   2   7       43.57       38.14      2.20 o 
 -11   3   7        1.34        1.05      1.08 o 
 -10   3   7        3.51        0.86      0.98 o 
  -9   3   7       22.98       23.55      1.82 o 
  -8   3   7        1.59        0.82      0.63 o 
  -7   3   7       70.23       63.51      1.44 o 
  -6   3   7       30.38       28.28      0.97 o 
  -5   3   7       16.64       14.80      0.62 o 
  -4   3   7        3.62        3.91      0.31 o 
  -3   3   7      111.79      107.28      1.15 o 
  -2   3   7      139.19      137.21      1.40 o 
  -1   3   7        0.30        0.51      0.32 o 
   0   3   7       28.68       43.20      1.02 o 
   1   3   7        3.80        4.08      0.56 o 
   2   3   7       37.79       43.06      1.40 o 
   3   3   7        9.99        9.34      0.76 o 
   4   3   7      321.70      309.99      3.84 o 
   5   3   7      153.06      154.11      2.73 o 
   6   3   7       29.83       22.75      1.41 o 
   7   3   7        3.45        2.07      1.02 o 
   8   3   7       13.11       12.74      1.38 o 
   9   3   7       14.57       15.90      1.60 o 
 -11   4   7       13.47       13.18      1.44 o 
 -10   4   7       12.80       11.65      1.35 o 
  -9   4   7       23.00       24.94      1.82 o 
  -8   4   7       76.54       66.27      1.59 o 
  -7   4   7      113.84      109.31      2.06 o 
  -6   4   7        3.52        3.45      0.50 o 
  -5   4   7       85.34       77.61      1.12 o 
  -4   4   7       32.97       28.63      0.54 o 
  -3   4   7        0.16        0.23      0.18 o 
  -2   4   7       49.84       68.90      0.78 o 
  -1   4   7        2.31        2.10      0.32 o 
   0   4   7        5.06       13.08      0.58 o 
   1   4   7        0.02       -0.45      0.45 o 
   2   4   7      410.37      411.50      4.48 o 
   3   4   7       19.76       19.50      1.06 o 
   4   4   7      714.03      725.47      6.92 o 
   5   4   7       92.17       96.50      2.23 o 
   6   4   7        0.68       -0.86      0.86 o 
   7   4   7       45.93       53.48      2.05 o 
   8   4   7       27.42       33.27      1.88 o 
 -11   5   7        0.07       -0.25      1.11 o 
 -10   5   7        1.85        1.24      0.99 o 
  -9   5   7        5.05        5.42      0.90 o 
  -8   5   7       30.36       28.12      1.33 o 
  -7   5   7       91.16       91.75      2.32 o 
  -6   5   7        8.01        8.30      0.58 o 
  -5   5   7        4.86        6.26      0.42 o 
  -4   5   7        0.07       -0.05      0.25 o 
  -3   5   7       34.47       32.86      0.59 o 
  -2   5   7      267.75      276.13      2.25 o 
  -1   5   7      281.30      293.97      2.80 o 
   0   5   7       17.72       16.92      0.72 o 
   1   5   7       47.41       50.92      1.12 o 
   2   5   7        0.07        0.74      0.52 o 
   3   5   7       64.58       60.67      1.90 o 
   4   5   7      486.46      479.12      5.81 o 
   5   5   7        0.19       -0.29      0.80 o 
   6   5   7      159.64      141.62      2.80 o 
   7   5   7       65.08       66.24      2.26 o 
   8   5   7        3.13        1.01      1.30 o 
 -11   6   7       22.02       20.81      1.74 o 
 -10   6   7        1.29        3.04      1.07 o 
  -9   6   7        6.55       10.15      1.05 o 
  -8   6   7       74.42       65.26      1.77 o 
  -7   6   7       11.20        7.42      0.77 o 
  -6   6   7        0.97        0.88      0.86 o 
  -5   6   7       75.97       81.65      1.19 o 
  -4   6   7      130.31      119.11      2.42 o 
  -3   6   7       16.45       18.64      1.25 o 
  -2   6   7      780.06      754.72      7.80 o 
  -1   6   7       17.84       19.70      0.52 o 
   0   6   7       15.61       15.69      0.71 o 
   1   6   7      427.86      421.08      4.04 o 
   2   6   7      156.50      166.53      2.47 o 
   3   6   7       93.44      101.97      2.06 o 
   4   6   7       85.34       94.62      2.19 o 
   5   6   7       35.60       37.69      1.71 o 
   6   6   7      115.98      114.19      3.35 o 
   7   6   7       28.46       23.48      1.86 o 
   8   6   7        3.84        3.77      1.42 o 
 -11   7   7        0.75       -1.06      1.07 o 
 -10   7   7       10.97       11.69      2.00 o 
  -9   7   7        0.69        0.35      0.78 o 
  -8   7   7        0.00       -0.46      0.64 o 
  -7   7   7       68.47       73.17      2.00 o 
  -6   7   7       12.86        8.88      0.63 o 
  -5   7   7        0.25       -0.39      0.50 o 
  -4   7   7      336.85      344.62      4.68 o 
  -3   7   7      224.21      248.55      3.78 o 
  -2   7   7       49.95       58.68      2.67 o 
  -1   7   7      404.82      420.86      3.60 o 
   0   7   7       13.91       19.40      0.84 o 
   1   7   7       10.05       16.21      0.80 o 
   2   7   7      373.81      368.60      4.21 o 
   3   7   7       84.18       92.22      2.26 o 
   4   7   7      144.94      111.91      2.94 o 
   5   7   7       53.95       64.98      2.57 o 
   6   7   7        4.49        3.75      1.31 o 
   7   7   7        9.54        5.97      2.06 o 
   8   7   7        0.49        0.13      1.43 o 
 -10   8   7        0.26        0.06      1.30 o 
  -9   8   7       65.02       65.40      2.35 o 
  -8   8   7        0.01        1.26      0.69 o 
  -7   8   7      126.13      123.42      2.60 o 
  -6   8   7      145.63      135.45      2.33 o 
  -5   8   7       44.73       41.25      1.78 o 
  -4   8   7      326.74      320.07      4.59 o 
  -3   8   7       28.94       25.49      1.41 o 
  -2   8   7        0.37       -0.27      0.67 o 
  -1   8   7      107.92      120.28      1.65 o 
   0   8   7       73.96       73.73      1.74 o 
   1   8   7       14.99        9.36      1.15 o 
   2   8   7       25.14       18.64      1.29 o 
   3   8   7       23.64       29.10      1.69 o 
   4   8   7      103.44       86.44      2.70 o 
   5   8   7       70.53       67.33      2.69 o 
   6   8   7        0.27       -0.75      1.07 o 
   7   8   7       11.98       13.53      1.82 o 
   8   8   7        3.59        1.56      1.57 o 
 -10   9   7        0.16       -0.82      1.02 o 
  -9   9   7        0.10        1.38      0.97 o 
  -8   9   7       22.78       19.45      1.35 o 
  -7   9   7        8.44       14.13      1.76 o 
  -6   9   7        6.00        2.30      1.11 o 
  -5   9   7       35.31       39.07      1.84 o 
  -4   9   7      153.50      154.23      3.07 o 
  -3   9   7      145.02      148.43      3.02 o 
  -2   9   7       16.36       21.28      1.38 o 
  -1   9   7      774.13      767.03      7.35 o 
   0   9   7      130.70      120.45      2.16 o 
   1   9   7       34.36       38.79      2.00 o 
   2   9   7      547.90      505.03      6.76 o 
   3   9   7       67.46       68.99      2.31 o 
   4   9   7        3.85        5.42      1.23 o 
   5   9   7        7.04        5.95      1.33 o 
   6   9   7        3.78        5.45      1.63 o 
   7   9   7        7.10        6.73      1.61 o 
 -10  10   7        5.18        3.42      1.79 o 
  -9  10   7       61.45       60.67      3.07 o 
  -8  10   7       20.03       24.21      2.04 o 
  -7  10   7      286.93      271.06      5.34 o 
  -6  10   7        4.04        2.23      1.02 o 
  -5  10   7        2.99       -0.37      0.94 o 
  -4  10   7      144.01      140.57      3.04 o 
  -3  10   7       43.21       42.34      2.59 o 
  -2  10   7      947.73      937.87     13.65 o 
  -1  10   7       10.44        9.80      0.80 o 
   0  10   7      109.48      108.65      2.40 o 
   1  10   7      308.38      325.21      4.40 o 
   2  10   7        3.95        3.26      0.93 o 
   3  10   7      179.35      171.65      3.59 o 
   4  10   7       17.03       12.58      1.46 o 
   5  10   7       39.46       34.13      2.13 o 
   6  10   7        0.64       -1.19      1.19 o 
   7  10   7       21.54       20.38      2.12 o 
  -9  11   7       68.78       88.77      3.61 o 
  -8  11   7       11.07        7.97      2.00 o 
  -7  11   7       41.04       38.12      2.39 o 
  -6  11   7       12.43       10.92      1.36 o 
  -5  11   7       64.57       59.84      2.21 o 
  -4  11   7        0.15       -0.32      0.86 o 
  -3  11   7       81.84       79.11      2.78 o 
  -2  11   7      336.15      330.14      4.95 o 
  -1  11   7       24.17       24.29      1.17 o 
   0  11   7        0.15       -0.68      0.68 o 
   1  11   7        5.44        3.20      1.10 o 
   2  11   7        8.05        5.11      1.21 o 
   3  11   7        2.28        1.15      0.97 o 
   4  11   7        0.54       -0.73      1.04 o 
   5  11   7        0.71       -0.32      1.13 o 
   6  11   7        3.94        1.94      1.30 o 
   7  11   7        2.13       -0.86      1.48 o 
  -9  12   7       73.59       77.99      3.97 o 
  -8  12   7        1.23        1.22      1.42 o 
  -7  12   7      121.16      118.71      3.85 o 
  -6  12   7       23.05       22.67      1.74 o 
  -5  12   7       33.85       34.60      1.92 o 
  -4  12   7        2.65        1.03      0.92 o 
  -3  12   7        1.23       -0.58      0.86 o 
  -2  12   7       39.87       39.74      2.06 o 
  -1  12   7        2.30        2.30      0.62 o 
   0  12   7        0.91        0.36      0.72 o 
   1  12   7       27.38       28.59      1.69 o 
   2  12   7        0.41       -0.97      0.97 o 
   3  12   7      147.04      136.65      4.01 o 
   4  12   7      130.11      134.70      3.51 o 
   5  12   7       16.18       14.41      1.66 o 
   6  12   7       18.67       22.11      2.07 o 
  -8  13   7       19.52       21.05      3.44 o 
  -7  13   7        4.38        3.62      1.44 o 
  -6  13   7        0.91        1.53      1.10 o 
  -5  13   7        1.15        0.40      1.04 o 
  -4  13   7        1.18        0.74      0.98 o 
  -3  13   7        0.00        0.45      0.91 o 
  -2  13   7        3.08        2.86      0.97 o 
  -1  13   7        6.56        8.90      0.86 o 
   0  13   7        2.51        1.86      0.85 o 
   1  13   7       19.46       18.87      1.40 o 
   2  13   7       45.29       43.71      2.23 o 
   3  13   7        6.27        6.41      1.58 o 
   4  13   7       25.72       21.45      2.95 o 
   5  13   7        0.06        0.73      1.49 o 
   6  13   7        0.93        1.39      1.94 o 
  -8  14   7       25.83       25.72      2.38 o 
  -7  14   7        0.04       -0.54      1.43 o 
  -6  14   7       57.19       59.76      2.88 o 
  -5  14   7        1.03       -1.05      1.05 o 
  -4  14   7       33.52       38.59      2.11 o 
  -3  14   7        7.80        8.89      1.27 o 
  -2  14   7      168.08      182.51      3.80 o 
  -1  14   7       69.25       69.52      2.56 o 
   0  14   7        1.87        1.30      0.85 o 
   1  14   7      152.41      138.39      3.16 o 
   2  14   7        4.45        4.59      1.23 o 
   3  14   7       32.91       32.39      2.15 o 
   4  14   7       31.81       32.87      2.52 o 
   5  14   7       23.57       24.20      2.93 o 
  -7  15   7        9.30        4.98      1.72 o 
  -6  15   7        1.18       -0.58      1.18 o 
  -5  15   7       17.97       14.99      1.65 o 
  -4  15   7        0.31       -0.27      1.05 o 
  -3  15   7        0.46       -0.60      1.04 o 
  -2  15   7       26.80       27.94      2.10 o 
  -1  15   7        3.54        2.58      1.14 o 
   0  15   7      136.14      142.49      3.41 o 
   1  15   7       84.76       86.88      2.62 o 
   2  15   7       30.31       29.37      2.40 o 
   3  15   7       59.61       63.27      2.78 o 
   4  15   7        3.07        1.12      1.80 o 
  -6  16   7        7.20        6.72      1.56 o 
  -5  16   7        0.85        2.32      1.28 o 
  -4  16   7       19.43       25.23      2.73 o 
  -3  16   7       12.49       10.79      1.55 o 
  -2  16   7       58.66       62.57      3.41 o 
  -1  16   7       35.29       36.33      2.23 o 
   0  16   7       21.74       17.77      1.72 o 
   1  16   7        7.07        6.47      1.24 o 
   2  16   7       11.19       10.97      1.38 o 
   3  16   7        7.22        6.57      1.62 o 
  -5  17   7        2.56       -0.02      1.30 o 
  -4  17   7       59.45       71.47      3.54 o 
  -3  17   7        0.32       -1.19      1.19 o 
  -2  17   7        1.46       -0.44      1.12 o 
  -1  17   7       22.74       27.43      3.15 o 
   0  17   7       63.70       75.52      2.82 o 
   1  17   7        0.32        0.35      1.49 o 
   2  17   7       37.20       38.46      2.69 o 
  -3  18   7       27.67       30.05      2.16 o 
  -2  18   7       12.33        6.05      2.50 o 
  -1  18   7       44.86       47.60      3.28 o 
   0  18   7        1.87        0.93      1.64 o 
 -11   0   8        1.53        2.39      1.80 o 
 -10   0   8       29.95       29.05      2.15 o 
  -9   0   8       12.91       12.62      1.87 o 
  -8   0   8       63.79       69.26      2.53 o 
  -7   0   8      593.64      559.33      8.19 o 
  -6   0   8       17.98       16.03      1.20 o 
  -5   0   8     1000.05      922.95     10.15 o 
  -4   0   8     1115.90     1088.12      9.47 o 
  -3   0   8       54.15       48.17      1.09 o 
  -2   0   8     1731.16     1757.45     16.12 o 
  -1   0   8       48.03       49.24      1.71 o 
   0   0   8       82.05       78.03      2.59 o 
   1   0   8      225.54      222.23      5.04 o 
   2   0   8     2418.52     2327.87     44.17 o 
   3   0   8      614.69      607.39      9.09 o 
   4   0   8      279.97      277.63      5.56 o 
   5   0   8      475.38      478.07      8.23 o 
   6   0   8       24.26       23.94      2.32 o 
   7   0   8       99.21      110.88      4.15 o 
   8   0   8       64.01       83.77      4.27 o 
 -11   1   8        2.04       -0.25      1.02 o 
 -10   1   8       25.24       18.05      1.32 o 
  -9   1   8       51.30       47.19      1.69 o 
  -8   1   8        4.08        3.41      0.76 o 
  -7   1   8        1.32        2.15      0.66 o 
  -6   1   8      125.17      133.70      1.97 o 
  -5   1   8      247.17      253.05      2.46 o 
  -4   1   8       18.80       15.53      0.54 o 
  -3   1   8       22.60       27.26      0.65 o 
  -2   1   8      125.60      133.74      1.64 o 
  -1   1   8       51.33       72.84      1.38 o 
   0   1   8        9.89        7.08      0.76 o 
   1   1   8      135.73      128.86      2.62 o 
   2   1   8       32.16       33.18      1.85 o 
   3   1   8       62.75       58.37      1.80 o 
   4   1   8      113.77      124.47      2.56 o 
   5   1   8      183.93      185.91      3.32 o 
   6   1   8        6.80        8.43      1.16 o 
   7   1   8       40.94       39.76      2.00 o 
   8   1   8        3.58        3.29      1.33 o 
 -11   2   8        6.10        6.36      1.25 o 
 -10   2   8        1.69        3.14      1.00 o 
  -9   2   8       57.59       56.30      2.66 o 
  -8   2   8      170.19      158.69      2.66 o 
  -7   2   8      358.29      359.08      3.90 o 
  -6   2   8        4.54        5.47      0.59 o 
  -5   2   8      261.12      243.69      2.55 o 
  -4   2   8       90.73       90.84      1.17 o 
  -3   2   8       13.63       22.14      0.61 o 
  -2   2   8       11.50       13.49      0.56 o 
  -1   2   8        5.47        4.99      0.50 o 
   0   2   8        8.20        7.00      0.58 o 
   1   2   8      269.02      277.28      3.69 o 
   2   2   8      194.00      181.60      2.96 o 
   3   2   8      106.83      101.41      2.76 o 
   4   2   8      245.00      239.33      3.64 o 
   5   2   8      184.27      190.68      3.10 o 
   6   2   8       16.86       14.62      1.26 o 
   7   2   8       47.03       44.05      1.94 o 
   8   2   8       31.74       38.60      2.03 o 
 -11   3   8        1.43        1.84      1.12 o 
 -10   3   8        8.18       11.41      1.89 o 
  -9   3   8       18.39       21.47      1.40 o 
  -8   3   8        5.05        2.37      0.83 o 
  -7   3   8        1.41        1.82      0.77 o 
  -6   3   8        3.97        4.71      0.57 o 
  -5   3   8       89.98       79.42      1.31 o 
  -4   3   8        3.06        2.11      0.34 o 
  -3   3   8       73.49       81.03      0.90 o 
  -2   3   8      315.26      309.22      2.67 o 
  -1   3   8      100.86      115.00      2.31 o 
   0   3   8       23.01       23.86      0.91 o 
   1   3   8       21.90       19.60      0.99 o 
   2   3   8      107.22      115.23      2.32 o 
   3   3   8      217.60      201.49      4.11 o 
   4   3   8      485.22      504.31      5.40 o 
   5   3   8       10.89       13.00      1.15 o 
   6   3   8       24.10       25.09      1.48 o 
   7   3   8        5.08        6.16      1.49 o 
   8   3   8        4.20        1.62      1.43 o 
 -11   4   8       15.47       12.52      1.45 o 
 -10   4   8        1.33        0.81      0.95 o 
  -9   4   8        0.13        0.17      0.86 o 
  -8   4   8        8.99       12.84      1.06 o 
  -7   4   8      123.35      114.66      2.17 o 
  -6   4   8      599.11      578.02      5.34 o 
  -5   4   8       25.96       27.98      0.98 o 
  -4   4   8        6.70        7.30      0.43 o 
  -3   4   8        1.59        1.13      0.21 o 
  -2   4   8      477.74      478.49      3.72 o 
  -1   4   8      125.50      129.28      2.02 o 
   0   4   8       28.23       30.10      0.97 o 
   1   4   8       51.25       50.91      1.46 o 
   2   4   8        9.46        6.31      0.81 o 
   3   4   8        1.86        0.72      0.69 o 
   4   4   8      150.84      140.17      2.69 o 
   5   4   8       34.28       33.42      1.50 o 
   6   4   8        1.11        1.52      0.96 o 
   7   4   8        1.99        0.91      1.21 o 
   8   4   8        1.04        0.52      1.33 o 
 -11   5   8       37.98       37.75      2.07 o 
 -10   5   8       18.96       20.15      1.52 o 
  -9   5   8        8.41        6.92      1.04 o 
  -8   5   8        9.36       10.94      1.02 o 
  -7   5   8      299.43      265.98      3.47 o 
  -6   5   8      359.31      333.68      3.92 o 
  -5   5   8       96.16      101.81      1.60 o 
  -4   5   8        0.44        1.36      0.31 o 
  -3   5   8       61.57       65.25      0.91 o 
  -2   5   8        8.21       15.18      0.45 o 
  -1   5   8      113.06      110.08      1.68 o 
   0   5   8        1.52        0.08      0.36 o 
   1   5   8       46.38       44.09      1.34 o 
   2   5   8        0.26       -0.58      0.61 o 
   3   5   8       82.48       72.81      1.83 o 
   4   5   8      150.77      139.66      2.97 o 
   5   5   8       19.28       24.11      1.86 o 
   6   5   8        9.42        6.92      1.70 o 
   7   5   8      105.82      103.18      4.41 o 
   8   5   8        0.55       -1.28      1.28 o 
 -11   6   8       16.66       15.07      1.54 o 
 -10   6   8        0.89        0.58      0.97 o 
  -9   6   8       16.17       19.49      1.34 o 
  -8   6   8        1.38        1.92      0.73 o 
  -7   6   8        0.23        1.90      0.62 o 
  -6   6   8       54.06       67.16      1.40 o 
  -5   6   8       28.76       22.49      1.63 o 
  -4   6   8       35.62       35.60      1.56 o 
  -3   6   8       53.76       50.63      1.65 o 
  -2   6   8        2.76        4.72      0.41 o 
  -1   6   8        0.51        2.55      0.56 o 
   0   6   8       80.87       85.31      2.06 o 
   1   6   8        1.84       -0.42      0.62 o 
   2   6   8       61.74       61.06      1.96 o 
   3   6   8        0.01        0.22      1.18 o 
   4   6   8       74.91       56.13      3.69 o 
   5   6   8      101.00       88.64      4.03 o 
   6   6   8       14.28       12.30      1.65 o 
   7   6   8        1.12       -0.21      1.44 o 
 -10   7   8       38.15       43.90      2.15 o 
  -9   7   8       44.53       50.56      1.92 o 
  -8   7   8        0.44        0.36      0.66 o 
  -7   7   8       11.64       13.58      0.88 o 
  -6   7   8      260.87      238.17      3.29 o 
  -5   7   8       26.29       18.72      1.45 o 
  -4   7   8     1653.59     1580.39     15.55 o 
  -3   7   8       84.75       83.85      2.19 o 
  -2   7   8       44.76       40.86      1.62 o 
  -1   7   8      383.30      373.72      4.74 o 
   0   7   8       21.54       21.87      1.09 o 
   1   7   8        1.00        0.23      0.69 o 
   2   7   8       57.44       54.05      2.20 o 
   3   7   8        3.30        2.70      1.26 o 
   4   7   8      305.30      280.29      5.39 o 
   5   7   8       67.48       71.87      2.73 o 
   6   7   8       55.57       60.93      2.81 o 
   7   7   8        0.71       -0.35      1.47 o 
 -10   8   8        0.20       -1.55      1.55 o 
  -9   8   8       16.74       18.00      1.99 o 
  -8   8   8       12.03       12.52      1.14 o 
  -7   8   8        0.41        0.13      1.03 o 
  -6   8   8       59.25       63.35      2.38 o 
  -5   8   8        2.29        4.75      1.05 o 
  -4   8   8      386.27      386.83      5.30 o 
  -3   8   8      179.73      165.01      3.15 o 
  -2   8   8      514.66      509.81      7.17 o 
  -1   8   8      605.73      594.72      6.80 o 
   0   8   8        5.52        3.66      0.77 o 
   1   8   8        9.25        6.08      0.87 o 
   2   8   8      202.57      178.02      4.17 o 
   3   8   8        4.54        0.58      0.98 o 
   4   8   8       53.45       41.94      2.15 o 
   5   8   8       33.71       29.78      2.05 o 
   6   8   8        0.46        1.10      1.31 o 
   7   8   8        0.00        1.84      1.47 o 
 -10   9   8      111.79      118.39      4.50 o 
  -9   9   8        6.72        6.59      1.51 o 
  -8   9   8        5.21        7.82      1.47 o 
  -7   9   8      153.57      148.61      3.81 o 
  -6   9   8        0.27       -0.31      0.93 o 
  -5   9   8       54.98       47.29      2.23 o 
  -4   9   8      188.81      183.53      3.49 o 
  -3   9   8       61.40       65.43      2.13 o 
  -2   9   8      153.38      153.52      3.11 o 
  -1   9   8        0.03       -0.62      0.62 o 
   0   9   8      201.61      208.40      3.77 o 
   1   9   8       11.31       11.02      1.04 o 
   2   9   8      127.62      114.88      2.77 o 
   3   9   8       11.03       13.29      2.59 o 
   4   9   8        1.63       -0.50      1.05 o 
   5   9   8        0.01        0.70      1.09 o 
   6   9   8       14.23       14.41      1.75 o 
   7   9   8        5.48        9.42      1.73 o 
 -10  10   8       15.85       17.34      2.42 o 
  -9  10   8       40.41       48.58      2.79 o 
  -8  10   8       30.07       29.86      2.38 o 
  -7  10   8       75.14       75.99      2.87 o 
  -6  10   8       61.32       62.36      2.39 o 
  -5  10   8       13.11       14.24      1.32 o 
  -4  10   8       16.30       19.20      1.45 o 
  -3  10   8      232.92      237.86      4.72 o 
  -2  10   8      101.19      101.65      2.65 o 
  -1  10   8       29.99       29.50      1.25 o 
   0  10   8       39.62       31.82      1.62 o 
   1  10   8        2.61        2.74      0.95 o 
   2  10   8      513.69      456.21      6.57 o 
   3  10   8       58.00       50.08      2.19 o 
   4  10   8        6.76        5.52      1.25 o 
   5  10   8        1.45        1.50      1.29 o 
   6  10   8       19.01       19.69      1.96 o 
  -9  11   8       60.53       57.70      3.06 o 
  -8  11   8        3.60        3.78      1.37 o 
  -7  11   8       73.20       73.01      3.10 o 
  -6  11   8        0.04       -0.04      0.98 o 
  -5  11   8        3.38        3.62      1.10 o 
  -4  11   8       13.03       13.08      1.34 o 
  -3  11   8      189.32      187.44      4.59 o 
  -2  11   8      161.91      164.91      3.42 o 
  -1  11   8       23.30       23.68      1.12 o 
   0  11   8       35.33       31.67      1.48 o 
   1  11   8       57.25       59.60      2.32 o 
   2  11   8      123.83      120.59      3.59 o 
   3  11   8        0.24        0.76      1.11 o 
   4  11   8       40.84       39.18      2.63 o 
   5  11   8        0.32       -1.65      1.65 o 
   6  11   8        6.99        7.72      1.64 o 
  -9  12   8       11.96       12.03      1.93 o 
  -8  12   8        3.12        5.67      1.57 o 
  -7  12   8        6.12        7.58      1.38 o 
  -6  12   8       12.22        8.62      1.43 o 
  -5  12   8       28.36       26.79      1.82 o 
  -4  12   8       27.93       30.86      1.79 o 
  -3  12   8       38.89       41.33      2.04 o 
  -2  12   8        1.11        0.21      1.18 o 
  -1  12   8        0.65        0.43      0.98 o 
   0  12   8       81.94       77.39      2.20 o 
   1  12   8        0.10       -0.74      0.87 o 
   2  12   8       16.17       15.19      1.56 o 
   3  12   8        0.06       -0.10      1.23 o 
   4  12   8        0.14        0.62      1.35 o 
   5  12   8        6.89        4.10      1.70 o 
  -8  13   8        0.41        0.13      1.47 o 
  -7  13   8       11.18       11.96      1.66 o 
  -6  13   8       10.53        7.72      1.40 o 
  -5  13   8        2.50        2.72      1.10 o 
  -4  13   8       38.31       42.96      2.18 o 
  -3  13   8        0.28       -0.08      1.00 o 
  -2  13   8       38.72       42.26      2.07 o 
  -1  13   8       27.86       29.68      1.87 o 
   0  13   8       47.02       46.73      2.43 o 
   1  13   8       10.61       13.09      1.24 o 
   2  13   8        2.59        1.35      1.29 o 
   3  13   8        0.01        1.46      1.31 o 
   4  13   8       32.03       29.90      2.50 o 
   5  13   8       11.56       17.15      2.84 o 
  -7  14   8       65.85       70.07      3.01 o 
  -6  14   8        1.92        1.92      1.25 o 
  -5  14   8        2.77       -0.84      1.08 o 
  -4  14   8       35.01       37.60      2.12 o 
  -3  14   8       50.99       53.54      2.47 o 
  -2  14   8       11.59        7.57      1.30 o 
  -1  14   8        7.03        7.26      1.36 o 
   0  14   8       24.38       20.96      1.95 o 
   1  14   8       12.06       11.30      1.26 o 
   2  14   8       27.14       27.26      1.99 o 
   3  14   8       13.09        9.02      1.54 o 
   4  14   8       24.72       22.78      2.24 o 
  -7  15   8       25.64       26.75      2.85 o 
  -6  15   8       29.16       33.63      2.26 o 
  -5  15   8        0.35        0.82      1.61 o 
  -4  15   8       10.37       12.75      1.62 o 
  -3  15   8       14.84       15.31      1.63 o 
  -2  15   8       23.60       23.98      2.13 o 
  -1  15   8       30.27       31.67      2.02 o 
   0  15   8        8.44       12.50      1.74 o 
   1  15   8        1.57        1.54      1.02 o 
   2  15   8       28.42       28.84      1.87 o 
   3  15   8        5.05        6.85      1.53 o 
  -6  16   8        0.99        0.12      1.33 o 
  -5  16   8        0.01       -0.20      1.22 o 
  -4  16   8       33.06       34.84      2.23 o 
  -3  16   8       15.07       17.77      1.93 o 
  -2  16   8        0.00       -0.07      1.14 o 
  -1  16   8       34.63       35.63      2.20 o 
   0  16   8       29.02       28.55      2.06 o 
   1  16   8        0.71       -0.41      1.44 o 
   2  16   8        0.17        0.89      1.09 o 
  -4  17   8       24.01       32.68      2.28 o 
  -3  17   8       46.43       53.54      3.22 o 
  -2  17   8        0.37       -0.88      1.21 o 
  -1  17   8      108.25      119.71      3.55 o 
   0  17   8        1.85       -0.17      1.38 o 
   1  17   8        8.13       10.58      2.52 o 
 -11   1   9        0.98       -0.82      1.11 o 
 -10   1   9        6.73        7.43      1.16 o 
  -9   1   9       34.51       35.86      1.75 o 
  -8   1   9        5.10        4.92      0.78 o 
  -7   1   9       99.01       93.74      1.91 o 
  -6   1   9      128.04      132.13      2.17 o 
  -5   1   9        4.92        7.72      0.60 o 
  -4   1   9      139.14      125.41      1.59 o 
  -3   1   9       39.45       26.88      0.72 o 
  -2   1   9      372.77      358.24      3.60 o 
  -1   1   9        0.51        0.20      0.49 o 
   0   1   9      324.06      331.06      5.44 o 
   1   1   9        0.32        1.25      0.76 o 
   2   1   9     3330.06     3243.16     29.45 o 
   3   1   9       11.23        8.32      2.00 o 
   4   1   9        5.31        4.90      0.97 o 
   5   1   9        2.90        4.04      1.00 o 
   6   1   9       11.43        9.98      1.27 o 
   7   1   9       22.49       22.18      1.78 o 
 -11   2   9       33.73       31.77      2.79 o 
 -10   2   9       10.85       15.86      1.41 o 
  -9   2   9        8.60        8.45      1.25 o 
  -8   2   9       31.89       29.98      1.83 o 
  -7   2   9        2.29        0.40      0.71 o 
  -6   2   9      291.64      291.18      3.48 o 
  -5   2   9        0.21        0.15      0.43 o 
  -4   2   9      934.28      944.77      7.37 o 
  -3   2   9      431.39      394.00      3.60 o 
  -2   2   9        9.87       11.32      0.67 o 
  -1   2   9        9.04       12.24      0.81 o 
   0   2   9        8.76       10.14      0.92 o 
   1   2   9       14.47       15.44      1.21 o 
   2   2   9        5.70        5.75      1.30 o 
   3   2   9       44.73       38.09      1.73 o 
   4   2   9       62.93       58.56      1.97 o 
   5   2   9        0.34       -0.05      0.86 o 
   6   2   9        9.17        7.36      1.38 o 
   7   2   9      131.57      152.07      3.87 o 
 -11   3   9        3.08        3.41      1.21 o 
 -10   3   9       24.30       23.77      1.59 o 
  -9   3   9       77.49       75.41      3.26 o 
  -8   3   9       18.86       23.74      1.35 o 
  -7   3   9      322.80      318.54      4.59 o 
  -6   3   9       10.50        7.21      0.76 o 
  -5   3   9      258.78      251.08      2.69 o 
  -4   3   9       10.74       11.70      0.62 o 
  -3   3   9       93.24       83.65      1.44 o 
  -2   3   9       33.91       40.58      1.19 o 
  -1   3   9       48.86       39.31      1.38 o 
   0   3   9       75.45       84.73      2.09 o 
   1   3   9      151.73      143.88      2.92 o 
   2   3   9        3.12        0.56      0.74 o 
   3   3   9       30.21       27.56      1.87 o 
   4   3   9       49.36       46.82      2.24 o 
   5   3   9        0.27       -0.93      0.93 o 
   6   3   9       13.64       14.90      1.61 o 
   7   3   9        6.96        6.21      1.55 o 
 -11   4   9        0.69       -1.06      1.06 o 
 -10   4   9       51.36       52.42      2.17 o 
  -9   4   9      108.49      112.63      2.68 o 
  -8   4   9       17.45       12.72      1.09 o 
  -7   4   9      149.16      149.54      3.43 o 
  -6   4   9      353.83      310.27      3.53 o 
  -5   4   9      259.44      246.18      2.90 o 
  -4   4   9      266.38      255.60      2.91 o 
  -3   4   9       80.16       78.45      1.25 o 
  -2   4   9       71.97       71.47      1.66 o 
  -1   4   9      315.58      317.12      5.27 o 
   0   4   9      128.15      115.73      4.49 o 
   1   4   9       64.58       65.32      1.93 o 
   2   4   9       38.28       35.07      2.03 o 
   3   4   9        5.28        5.11      1.13 o 
   4   4   9       18.93       19.68      1.62 o 
   5   4   9       56.97       61.93      2.68 o 
   6   4   9       38.62       36.82      2.88 o 
   7   4   9       29.64       26.60      2.05 o 
 -11   5   9       26.08       28.84      1.83 o 
 -10   5   9        8.81       10.66      1.27 o 
  -9   5   9      108.33      113.77      2.69 o 
  -8   5   9        0.03        0.04      0.69 o 
  -7   5   9      278.37      290.02      3.72 o 
  -6   5   9      505.25      546.38      5.29 o 
  -5   5   9      203.47      214.12      2.61 o 
  -4   5   9      262.53      246.70      2.78 o 
  -3   5   9      179.22      171.10      2.78 o 
  -2   5   9       26.38       33.45      1.55 o 
  -1   5   9       10.81        8.97      0.92 o 
   0   5   9       32.09       29.68      1.81 o 
   1   5   9        1.23        1.36      0.79 o 
   2   5   9      132.08      137.96      3.02 o 
   3   5   9       17.40       16.47      1.41 o 
   4   5   9        9.45        7.20      1.30 o 
   5   5   9        7.13        8.12      1.42 o 
   6   5   9       22.56       26.62      2.17 o 
   7   5   9        1.08        1.31      1.54 o 
 -10   6   9        0.41        1.26      0.98 o 
  -9   6   9       42.65       38.65      1.75 o 
  -8   6   9       80.40       75.70      1.99 o 
  -7   6   9      234.89      227.88      3.16 o 
  -6   6   9      255.29      258.95      3.06 o 
  -5   6   9        1.08        1.58      0.80 o 
  -4   6   9      294.69      297.31      4.35 o 
  -3   6   9        0.37        0.59      0.33 o 
  -2   6   9      111.19      116.38      2.19 o 
  -1   6   9       22.19       27.72      1.27 o 
   0   6   9      116.27       97.39      2.78 o 
   1   6   9        4.23        2.36      0.81 o 
   2   6   9      148.35      134.14      3.00 o 
   3   6   9      145.26      134.25      3.24 o 
   4   6   9      122.02      112.06      3.15 o 
   5   6   9       12.02       12.70      1.55 o 
   6   6   9       14.44       16.57      1.85 o 
   7   6   9        8.62        7.91      1.92 o 
 -10   7   9        6.99        7.37      1.87 o 
  -9   7   9       26.49       19.88      2.18 o 
  -8   7   9       82.35       91.72      3.56 o 
  -7   7   9       20.61       29.78      1.95 o 
  -6   7   9      190.01      193.71      3.64 o 
  -5   7   9       73.06       59.20      2.11 o 
  -4   7   9      152.50      149.37      3.08 o 
  -3   7   9        2.95        0.69      0.82 o 
  -2   7   9       16.66       18.48      0.93 o 
  -1   7   9        5.80        1.90      0.72 o 
   0   7   9      206.81      178.47      3.88 o 
   1   7   9       99.32       88.37      3.26 o 
   2   7   9        0.92        0.64      0.88 o 
   3   7   9       31.23       23.14      1.62 o 
   4   7   9        9.11        6.76      1.29 o 
   5   7   9        0.77        0.61      1.21 o 
   6   7   9        2.15        1.86      1.37 o 
   7   7   9        0.52       -1.38      1.46 o 
 -10   8   9        6.64        6.63      2.47 o 
  -9   8   9        0.44        2.51      1.53 o 
  -8   8   9       43.28       41.71      2.62 o 
  -7   8   9        1.25        1.85      1.00 o 
  -6   8   9       46.07       46.35      2.04 o 
  -5   8   9       47.80       35.85      1.76 o 
  -4   8   9       85.74       96.59      2.57 o 
  -3   8   9      334.64      298.25      5.36 o 
  -2   8   9      141.73      132.41      4.11 o 
  -1   8   9      171.69      159.62      3.85 o 
   0   8   9        6.00        2.94      0.87 o 
   1   8   9       91.95       81.85      2.33 o 
   2   8   9       40.62       35.73      2.12 o 
   3   8   9       28.37       21.06      1.62 o 
   4   8   9      122.97      120.26      4.08 o 
   5   8   9       19.73       16.54      1.80 o 
   6   8   9        2.63        1.28      1.34 o 
 -10   9   9       56.39       70.48      5.86 o 
  -9   9   9       10.60       16.25      2.27 o 
  -8   9   9        4.73        3.48      1.39 o 
  -7   9   9       72.58       73.44      2.56 o 
  -6   9   9       11.09        6.95      1.19 o 
  -5   9   9        0.89        0.19      0.85 o 
  -4   9   9      410.77      377.11      5.48 o 
  -3   9   9       33.44       29.88      1.67 o 
  -2   9   9       43.99       37.73      2.10 o 
  -1   9   9        5.00        2.37      0.98 o 
   0   9   9        2.04        1.99      0.86 o 
   1   9   9       13.31       15.10      1.60 o 
   2   9   9      208.74      185.85      4.55 o 
   3   9   9       17.73       11.68      1.59 o 
   4   9   9        1.01        0.68      1.14 o 
   5   9   9        6.23        2.03      1.30 o 
   6   9   9        2.72        4.56      1.64 o 
  -9  10   9       30.68       35.76      2.99 o 
  -8  10   9        0.28        0.77      1.32 o 
  -7  10   9        0.69        0.98      1.61 o 
  -6  10   9        0.54       -0.74      1.00 o 
  -5  10   9       51.03       55.01      2.51 o 
  -4  10   9        0.95        0.05      0.95 o 
  -3  10   9      401.57      401.43      7.97 o 
  -2  10   9       38.78       36.57      1.90 o 
  -1  10   9        0.07       -0.32      0.74 o 
   0  10   9        0.60        0.36      0.88 o 
   1  10   9       87.43       87.02      3.94 o 
   2  10   9       25.70       27.99      2.61 o 
   3  10   9       11.39        9.60      1.78 o 
   4  10   9       28.35       30.61      2.48 o 
   5  10   9        0.31       -1.44      1.44 o 
   6  10   9        0.54        0.45      1.46 o 
  -9  11   9       17.98       18.01      2.81 o 
  -8  11   9        7.60       10.69      1.75 o 
  -7  11   9        0.14        1.46      1.11 o 
  -6  11   9        0.35       -0.40      1.05 o 
  -5  11   9       22.55       22.44      1.70 o 
  -4  11   9        4.88        5.24      1.14 o 
  -3  11   9       28.92       29.29      1.80 o 
  -2  11   9       63.20       56.31      2.35 o 
  -1  11   9       12.94       11.48      1.46 o 
   0  11   9       33.30       35.41      1.60 o 
   1  11   9        1.10        0.21      0.97 o 
   2  11   9       84.68       81.12      3.17 o 
   3  11   9       26.00       21.87      2.09 o 
   4  11   9        0.79       -0.81      1.39 o 
   5  11   9        0.00       -0.87      1.52 o 
  -8  12   9       15.43       21.35      2.64 o 
  -7  12   9        9.69        9.77      1.55 o 
  -6  12   9        2.08        0.10      1.25 o 
  -5  12   9        9.53       10.18      1.43 o 
  -4  12   9        2.42        0.70      1.05 o 
  -3  12   9       29.60       30.93      2.42 o 
  -2  12   9       28.30       27.93      1.76 o 
  -1  12   9       99.90      106.95      3.38 o 
   0  12   9       11.51        9.73      1.05 o 
   1  12   9       23.07       20.20      1.94 o 
   2  12   9       14.05       11.83      1.48 o 
   3  12   9        2.74        2.83      1.43 o 
   4  12   9       31.94       32.94      2.63 o 
   5  12   9        2.17        2.01      1.72 o 
  -8  13   9       17.70       11.97      2.04 o 
  -7  13   9        4.04        2.73      1.52 o 
  -6  13   9        5.86        8.72      1.51 o 
  -5  13   9       54.78       54.37      2.52 o 
  -4  13   9        9.66       11.49      1.40 o 
  -3  13   9        0.43        1.84      1.09 o 
  -2  13   9       20.76       22.10      2.11 o 
  -1  13   9       16.98       16.10      2.02 o 
   0  13   9        9.64       10.19      1.60 o 
   1  13   9        0.87        0.26      0.91 o 
   2  13   9        8.11        8.89      1.40 o 
   3  13   9        0.01        1.74      1.18 o 
   4  13   9        6.06        9.65      1.94 o 
  -7  14   9       38.35       39.45      2.49 o 
  -6  14   9      209.16      263.41      5.22 o 
  -5  14   9       24.18       28.40      2.07 o 
  -4  14   9       12.13       13.24      1.57 o 
  -3  14   9       16.93       21.19      1.79 o 
  -2  14   9        1.90        1.79      1.19 o 
  -1  14   9       21.70       23.42      1.83 o 
   0  14   9       17.45       24.61      2.13 o 
   1  14   9       39.98       39.56      2.54 o 
   2  14   9        4.76        2.70      1.27 o 
   3  14   9        6.18        7.04      2.38 o 
  -6  15   9        6.97        7.61      1.65 o 
  -5  15   9       11.35       17.08      1.84 o 
  -4  15   9       17.05       20.58      1.86 o 
  -3  15   9       13.62       14.49      1.76 o 
  -2  15   9       20.36       25.27      2.34 o 
  -1  15   9        0.56       -1.19      1.19 o 
   0  15   9       49.12       57.03      3.00 o 
   1  15   9        0.07       -0.39      1.32 o 
   2  15   9       20.17       23.51      2.23 o 
  -4  16   9        0.09       -1.23      1.23 o 
  -3  16   9        0.07        0.48      1.27 o 
  -2  16   9        7.68       11.05      2.31 o 
  -1  16   9       24.52       21.74      1.94 o 
   0  16   9        0.37       -0.79      1.30 o 
   1  16   9        0.61        1.13      1.51 o 
 -11   0  10        7.41        5.14      2.34 o 
 -10   0  10        1.41        1.43      3.36 o 
  -9   0  10       62.80       65.98      3.38 o 
  -8   0  10       30.15       29.45      1.92 o 
  -7   0  10       10.21       10.71      1.25 o 
  -6   0  10       93.36      102.78      2.70 o 
  -5   0  10      539.83      523.95      7.55 o 
  -4   0  10     1113.17     1061.21     14.45 o 
  -3   0  10      162.34      155.65      3.29 o 
  -2   0  10       49.85       43.05      1.52 o 
  -1   0  10       31.08       33.73      5.80 o 
   0   0  10      299.73      299.47      6.48 o 
   1   0  10        8.62        3.46      1.44 o 
   2   0  10     1643.17     1637.36     25.55 o 
   3   0  10        0.25        0.74      1.36 o 
   4   0  10       96.43       97.25      3.45 o 
   5   0  10       35.35       31.36      2.58 o 
   6   0  10       38.71       51.48      3.88 o 
   7   0  10       30.58       33.92      5.70 o 
 -11   1  10       24.27       26.08      2.79 o 
 -10   1  10        9.59        8.96      1.33 o 
  -9   1  10        7.45        4.65      1.01 o 
  -8   1  10       11.85       13.57      1.13 o 
  -7   1  10        9.04       10.24      0.96 o 
  -6   1  10        1.07        0.77      0.59 o 
  -5   1  10      342.34      345.10      3.90 o 
  -4   1  10       87.90       97.37      1.80 o 
  -3   1  10        7.49        8.13      0.62 o 
  -2   1  10      523.59      504.67      5.79 o 
  -1   1  10       12.86       13.15      1.74 o 
   0   1  10       79.75       83.07      2.26 o 
   1   1  10        8.66       10.53      1.17 o 
   2   1  10       30.39       31.06      1.83 o 
   3   1  10      134.48      119.62      2.80 o 
   4   1  10        3.32        2.77      1.20 o 
   5   1  10        6.27        6.39      1.30 o 
   6   1  10       12.02       12.99      1.60 o 
   7   1  10        7.98        9.80      2.85 o 
 -11   2  10        0.86       -1.11      1.11 o 
 -10   2  10        9.77        6.85      1.15 o 
  -9   2  10        0.05        0.87      0.87 o 
  -8   2  10       25.45       24.05      1.37 o 
  -7   2  10        1.18        1.49      0.72 o 
  -6   2  10       43.27       43.01      1.57 o 
  -5   2  10      176.99      166.32      2.44 o 
  -4   2  10        1.71        2.88      0.76 o 
  -3   2  10        1.61       -0.29      0.51 o 
  -2   2  10      194.62      196.71      3.08 o 
  -1   2  10      207.18      203.86      4.88 o 
   0   2  10      643.49      618.92      9.08 o 
   1   2  10       16.98       18.07      1.79 o 
   2   2  10      102.49       99.97      3.20 o 
   3   2  10       17.28       16.24      1.52 o 
   4   2  10        0.85        0.40      1.07 o 
   5   2  10        0.06        0.18      1.16 o 
   6   2  10       47.12       61.04      2.67 o 
   7   2  10        9.46       10.68      1.75 o 
 -11   3  10        6.51        3.53      1.29 o 
 -10   3  10        0.24       -0.09      0.98 o 
  -9   3  10       49.46       51.37      2.00 o 
  -8   3  10       97.61      101.27      2.38 o 
  -7   3  10        0.96        0.79      0.73 o 
  -6   3  10       80.77       74.74      1.93 o 
  -5   3  10      196.01      196.52      3.00 o 
  -4   3  10      706.06      695.33      6.30 o 
  -3   3  10      161.94      146.07      1.93 o 
  -2   3  10      253.94      272.71      3.80 o 
  -1   3  10      176.63      181.62      3.82 o 
   0   3  10      890.29      898.49     12.25 o 
   1   3  10      491.11      464.31      9.86 o 
   2   3  10       39.19       32.35      2.64 o 
   3   3  10       97.59       91.98      2.78 o 
   4   3  10      119.25      110.58      3.22 o 
   5   3  10       15.22       12.99      1.67 o 
   6   3  10        0.08        0.21      1.37 o 
 -10   4  10        0.10       -0.93      0.93 o 
  -9   4  10       11.43       13.27      1.25 o 
  -8   4  10        7.80        7.38      1.37 o 
  -7   4  10        9.71       13.44      1.05 o 
  -6   4  10      102.41       98.46      2.07 o 
  -5   4  10       41.85       29.55      1.08 o 
  -4   4  10       56.87       62.49      1.40 o 
  -3   4  10       31.98       25.02      1.00 o 
  -2   4  10       94.09       91.66      2.06 o 
  -1   4  10      224.35      223.41      4.37 o 
   0   4  10      554.86      542.82      8.31 o 
   1   4  10        1.59        0.58      1.04 o 
   2   4  10       30.40       29.92      2.62 o 
   3   4  10        0.70       -0.26      0.96 o 
   4   4  10       39.74       40.58      2.25 o 
   5   4  10        9.59        9.32      2.00 o 
   6   4  10        5.44        2.11      1.55 o 
 -10   5  10        4.35        3.60      1.03 o 
  -9   5  10        4.03        5.03      0.98 o 
  -8   5  10        0.09       -0.53      0.70 o 
  -7   5  10        0.55        0.22      0.78 o 
  -6   5  10        0.44        1.30      0.66 o 
  -5   5  10      174.95      149.73      2.12 o 
  -4   5  10       84.43       73.99      1.44 o 
  -3   5  10        1.96        2.09      0.51 o 
  -2   5  10        0.18        0.96      0.58 o 
  -1   5  10      793.66      789.88      9.62 o 
   0   5  10       10.83        4.68      1.08 o 
   1   5  10      392.94      370.91      6.66 o 
   2   5  10        0.22        0.41      0.91 o 
   3   5  10       12.82       11.19      1.38 o 
   4   5  10       17.56       19.40      1.69 o 
   5   5  10        3.92        5.91      1.47 o 
   6   5  10        6.01        6.35      1.52 o 
 -10   6  10        0.84        1.97      1.64 o 
  -9   6  10       74.97       79.08      3.55 o 
  -8   6  10        0.59       -0.91      1.21 o 
  -7   6  10      144.15      152.00      4.27 o 
  -6   6  10       83.75       75.40      2.34 o 
  -5   6  10      387.09      370.50      6.06 o 
  -4   6  10       32.33       33.15      1.55 o 
  -3   6  10      131.60      128.03      2.06 o 
  -2   6  10       43.70       38.78      1.52 o 
  -1   6  10        7.86       12.43      1.10 o 
   0   6  10       23.25       17.11      1.46 o 
   1   6  10      154.65      150.37      3.19 o 
   2   6  10       21.40       20.53      1.53 o 
   3   6  10        4.60        4.35      1.14 o 
   4   6  10       31.17       34.90      2.11 o 
   5   6  10        8.77        8.18      2.25 o 
   6   6  10        4.18        2.18      2.17 o 
 -10   7  10        7.09        7.91      1.99 o 
  -9   7  10        5.29        6.05      2.48 o 
  -8   7  10        0.32        1.91      1.52 o 
  -7   7  10       66.96       68.89      3.23 o 
  -6   7  10        3.16        1.31      0.95 o 
  -5   7  10       12.53       12.57      1.43 o 
  -4   7  10        0.09       -0.73      0.85 o 
  -3   7  10       40.98       32.85      1.98 o 
  -2   7  10       57.15       64.94      1.71 o 
  -1   7  10       21.18       19.40      1.19 o 
   0   7  10      731.89      700.54     10.26 o 
   1   7  10        4.81        3.37      1.27 o 
   2   7  10       11.93       11.73      1.31 o 
   3   7  10       49.42       48.11      2.28 o 
   4   7  10       29.67       30.82      2.08 o 
   5   7  10       22.88       22.94      2.17 o 
   6   7  10       18.83       19.12      2.17 o 
  -9   8  10      112.31      122.05      4.46 o 
  -8   8  10        1.56       -0.55      1.44 o 
  -7   8  10       62.75       59.06      3.04 o 
  -6   8  10       14.35       15.52      1.39 o 
  -5   8  10        7.54        5.76      1.40 o 
  -4   8  10       64.89       65.90      2.42 o 
  -3   8  10       43.96       36.87      1.82 o 
  -2   8  10        5.82        3.59      1.09 o 
  -1   8  10        7.53        6.67      0.87 o 
   0   8  10       28.74       39.67      1.88 o 
   1   8  10       81.73       80.59      7.14 o 
   2   8  10        1.83       -2.31      2.31 o 
   3   8  10       21.60       22.75      2.15 o 
   4   8  10       19.01       22.17      1.82 o 
   5   8  10        0.19       -0.72      1.26 o 
  -9   9  10       23.93       25.98      2.69 o 
  -8   9  10        0.84       -1.56      1.57 o 
  -7   9  10        6.40        5.76      1.25 o 
  -6   9  10        0.20       -0.51      0.92 o 
  -5   9  10        4.32        4.60      1.13 o 
  -4   9  10       43.12       43.77      2.03 o 
  -3   9  10        2.54        2.53      1.09 o 
  -2   9  10       13.35       11.30      1.42 o 
  -1   9  10        7.40        6.11      0.85 o 
   0   9  10       59.26       53.35      2.10 o 
   1   9  10        5.69        8.64      1.45 o 
   2   9  10        4.70        4.73      1.43 o 
   3   9  10        8.25       11.28      1.70 o 
   4   9  10        2.45        1.11      1.47 o 
   5   9  10        3.76        2.66      1.65 o 
  -9  10  10        0.50        0.45      1.76 o 
  -8  10  10       10.04        8.37      1.91 o 
  -7  10  10        0.02       -0.65      1.06 o 
  -6  10  10       96.35      110.61      3.11 o 
  -5  10  10       20.11       26.90      1.94 o 
  -4  10  10       46.82       44.48      2.12 o 
  -3  10  10        2.22        4.10      1.67 o 
  -2  10  10        0.79        0.82      1.00 o 
  -1  10  10       20.15       16.10      1.60 o 
   0  10  10       26.70       27.10      1.52 o 
   1  10  10       58.97       61.66      2.70 o 
   2  10  10       32.84       23.78      2.68 o 
   3  10  10        0.00       -0.01      2.11 o 
   4  10  10        0.15       -1.27      1.41 o 
   5  10  10        0.72       -0.42      1.67 o 
  -8  11  10       38.76       49.12      3.31 o 
  -7  11  10        4.86        5.93      1.35 o 
  -6  11  10       26.24       29.28      1.94 o 
  -5  11  10        2.59        3.58      1.27 o 
  -4  11  10        1.71        0.62      0.99 o 
  -3  11  10       62.40       62.76      3.53 o 
  -2  11  10       19.04       18.02      1.58 o 
  -1  11  10        2.18        3.38      1.24 o 
   0  11  10       26.18       24.15      1.50 o 
   1  11  10        1.72        2.70      1.03 o 
   2  11  10        1.74        0.58      1.31 o 
   3  11  10       27.27       26.10      2.33 o 
   4  11  10        6.29        7.49      1.74 o 
  -8  12  10       23.73       20.79      2.74 o 
  -7  12  10        0.24       -1.07      1.13 o 
  -6  12  10        5.50        6.61      1.44 o 
  -5  12  10        7.65       10.38      1.49 o 
  -4  12  10       35.08       31.82      2.12 o 
  -3  12  10        0.00       -0.30      1.07 o 
  -2  12  10       51.85       54.04      2.45 o 
  -1  12  10       34.60       35.95      2.36 o 
   0  12  10        7.04        8.81      1.65 o 
   1  12  10        1.85        0.92      0.96 o 
   2  12  10       24.87       26.32      1.95 o 
   3  12  10        6.65        6.37      1.67 o 
  -7  13  10       24.42       28.52      2.16 o 
  -6  13  10        5.81        6.84      1.52 o 
  -5  13  10       34.95       33.40      2.18 o 
  -4  13  10        1.06        0.76      1.16 o 
  -3  13  10        1.45        0.88      1.14 o 
  -2  13  10        0.01       -0.95      1.05 o 
  -1  13  10       34.17       33.06      2.04 o 
   0  13  10       31.88       40.14      2.59 o 
   1  13  10       16.51       14.85      1.83 o 
   2  13  10       22.78       25.69      1.97 o 
   3  13  10        2.64        2.19      1.97 o 
  -6  14  10       52.43       62.71      2.94 o 
  -5  14  10       16.39       17.69      1.88 o 
  -4  14  10        3.59        2.49      1.28 o 
  -3  14  10        9.17        7.36      1.50 o 
  -2  14  10       15.78       21.88      1.86 o 
  -1  14  10        1.61        0.33      1.20 o 
   0  14  10        9.61       12.23      1.80 o 
   1  14  10        0.00        0.78      1.39 o 
   2  14  10       27.44       26.07      2.41 o 
  -5  15  10       80.52       95.25      4.52 o 
  -4  15  10        3.57        1.16      1.36 o 
  -3  15  10        4.27       -0.15      1.26 o 
  -2  15  10        1.27        0.66      1.51 o 
  -1  15  10       11.91        8.43      1.55 o 
   0  15  10        0.92        3.23      1.49 o 
   1  15  10        2.65        2.76      1.59 o 
 -10   1  11       44.31       44.32      2.29 o 
  -9   1  11       69.96       72.64      3.53 o 
  -8   1  11       24.93       28.26      1.67 o 
  -7   1  11        0.75        0.99      0.74 o 
  -6   1  11       24.96       27.90      1.36 o 
  -5   1  11        0.41        0.16      0.64 o 
  -4   1  11        0.57        0.24      0.58 o 
  -3   1  11      500.38      499.51      5.26 o 
  -2   1  11      149.11      156.57      3.10 o 
  -1   1  11      328.21      330.44      7.23 o 
   0   1  11      110.24      107.80      3.88 o 
   1   1  11       85.23       81.86      3.59 o 
   2   1  11       16.74       19.26      2.23 o 
   3   1  11        0.20        0.03      1.53 o 
   4   1  11        0.14       -1.28      1.51 o 
   5   1  11       16.88       17.89      3.11 o 
   6   1  11      147.11      201.59      5.80 o 
 -10   2  11        0.98       -0.43      1.01 o 
  -9   2  11       43.55       50.27      2.22 o 
  -8   2  11       85.05       86.59      2.49 o 
  -7   2  11       69.94       69.55      2.96 o 
  -6   2  11       50.39       46.65      1.61 o 
  -5   2  11      104.19      102.90      2.18 o 
  -4   2  11      196.33      186.16      2.97 o 
  -3   2  11       48.28       55.01      1.46 o 
  -2   2  11       76.82       67.74      2.72 o 
  -1   2  11      390.22      407.83      6.73 o 
   0   2  11      823.41      851.48     11.94 o 
   1   2  11      126.39      118.72      4.32 o 
   2   2  11       11.21        9.54      1.52 o 
   3   2  11       37.00       31.25      2.30 o 
   4   2  11       68.79       70.71      3.17 o 
   5   2  11        9.31        7.56      1.84 o 
   6   2  11        1.04        1.03      1.80 o 
 -10   3  11       22.68       23.02      1.94 o 
  -9   3  11       51.66       52.85      2.01 o 
  -8   3  11       38.54       37.12      2.59 o 
  -7   3  11       32.88       36.11      1.54 o 
  -6   3  11       34.18       33.86      1.40 o 
  -5   3  11       67.32       66.54      1.78 o 
  -4   3  11      112.34      106.18      2.16 o 
  -3   3  11       47.31       42.73      1.50 o 
  -2   3  11       19.38       14.92      1.11 o 
  -1   3  11      247.50      244.68      4.82 o 
   0   3  11      122.52      143.54      3.73 o 
   1   3  11      136.80      132.07      3.68 o 
   2   3  11       49.30       43.04      2.52 o 
   3   3  11        1.83       -0.43      1.09 o 
   4   3  11        0.10       -0.35      1.11 o 
   5   3  11        7.70        8.59      1.61 o 
   6   3  11        0.57        0.20      1.79 o 
 -10   4  11        0.46        2.50      1.22 o 
  -9   4  11        6.55        7.30      1.04 o 
  -8   4  11       59.48       66.73      1.99 o 
  -7   4  11       14.73       12.85      1.04 o 
  -6   4  11       31.97       33.61      1.37 o 
  -5   4  11       47.26       52.41      1.57 o 
  -4   4  11      149.97      150.64      2.58 o 
  -3   4  11        0.02       -0.51      0.52 o 
  -2   4  11      175.98      167.16      2.97 o 
  -1   4  11       23.00       17.55      1.74 o 
   0   4  11       55.81       56.39      2.83 o 
   1   4  11       14.12       13.12      1.65 o 
   2   4  11        0.94        1.32      1.21 o 
   3   4  11       12.84       10.35      1.42 o 
   4   4  11        0.38        1.14      1.19 o 
   5   4  11       13.57       15.84      3.67 o 
 -10   5  11        9.18       11.35      1.96 o 
  -9   5  11       51.16       51.33      5.18 o 
  -8   5  11        7.85        8.88      1.64 o 
  -7   5  11       24.80       23.83      2.11 o 
  -6   5  11      349.38      363.53      6.77 o 
  -5   5  11      134.29      129.68      2.26 o 
  -4   5  11        1.22        1.39      0.50 o 
  -3   5  11       77.24       69.35      1.52 o 
  -2   5  11      139.29      123.43      2.55 o 
  -1   5  11      230.89      238.45      3.85 o 
   0   5  11       80.68       97.28      3.11 o 
   1   5  11      238.98      224.85      5.00 o 
   2   5  11       28.47       28.48      2.87 o 
   3   5  11        1.24       -1.00      1.26 o 
   4   5  11        8.63        6.83      1.43 o 
   5   5  11        1.03        0.73      1.33 o 
  -9   6  11        1.65       -1.45      1.45 o 
  -8   6  11        5.52        8.21      1.80 o 
  -7   6  11       47.93       48.41      2.85 o 
  -6   6  11        2.80        1.93      1.51 o 
  -5   6  11       25.36       28.16      2.07 o 
  -4   6  11        3.10        0.88      0.85 o 
  -3   6  11        0.01       -0.34      0.70 o 
  -2   6  11       10.95        5.09      0.83 o 
  -1   6  11        0.68        0.88      0.82 o 
   0   6  11      413.43      388.23      6.79 o 
   1   6  11       96.11      102.02      3.36 o 
   2   6  11       79.97       74.72      3.15 o 
   3   6  11        0.36        0.30      1.09 o 
   4   6  11        0.64       -1.10      1.10 o 
   5   6  11       11.67       15.72      1.87 o 
  -9   7  11        1.89        0.63      1.55 o 
  -8   7  11        4.26        7.79      1.68 o 
  -7   7  11        0.56        0.29      1.35 o 
  -6   7  11        3.02       -0.48      2.43 o 
  -5   7  11       16.37       14.80      1.59 o 
  -4   7  11       15.70       19.12      1.48 o 
  -3   7  11       58.38       54.80      2.05 o 
  -2   7  11       32.18       22.94      1.68 o 
  -1   7  11        7.91        6.81      0.92 o 
   0   7  11       68.29       53.16      3.89 o 
   1   7  11       65.19       72.10      2.90 o 
   2   7  11        1.38        1.18      1.26 o 
   3   7  11       42.67       45.66      2.81 o 
   4   7  11        5.19        1.15      2.53 o 
   5   7  11        5.87        7.74      1.99 o 
  -9   8  11       24.15       23.36      2.54 o 
  -8   8  11        1.61        2.09      1.48 o 
  -7   8  11       16.02       15.88      2.03 o 
  -6   8  11        0.75        0.67      1.19 o 
  -5   8  11       17.59       17.14      1.47 o 
  -4   8  11        7.40        4.38      1.37 o 
  -3   8  11       19.44       18.44      1.44 o 
  -2   8  11       66.94       61.66      2.59 o 
  -1   8  11       35.15       29.58      1.48 o 
   0   8  11      132.02      127.95      3.20 o 
   1   8  11      151.21      154.12      6.72 o 
   2   8  11       17.28       17.08      1.92 o 
   3   8  11       19.57       19.09      2.12 o 
   4   8  11       15.40       17.88      3.11 o 
  -8   9  11        1.50        1.88      1.67 o 
  -7   9  11        8.69        6.97      2.10 o 
  -6   9  11       48.74       51.86      3.05 o 
  -5   9  11       11.48       12.72      1.45 o 
  -4   9  11        0.09       -1.10      1.10 o 
  -3   9  11       75.48       67.40      2.37 o 
  -2   9  11        8.79        5.73      1.68 o 
  -1   9  11        0.42        0.02      1.07 o 
   0   9  11       10.21        9.46      1.12 o 
   1   9  11        0.13        0.04      1.29 o 
   2   9  11      133.48      128.48      4.07 o 
   3   9  11       45.44       51.94      3.89 o 
   4   9  11        2.04        3.73      1.70 o 
  -8  10  11        0.62       -2.54      2.76 o 
  -7  10  11       13.52       14.24      2.66 o 
  -6  10  11        0.18        0.97      1.14 o 
  -5  10  11        4.39        3.53      1.25 o 
  -4  10  11        3.29        5.68      1.21 o 
  -3  10  11       10.96        8.96      1.63 o 
  -2  10  11       32.54       37.60      2.04 o 
  -1  10  11        4.78        1.21      1.50 o 
   0  10  11       20.46       20.88      1.48 o 
   1  10  11       12.81       13.76      1.65 o 
   2  10  11      140.26      155.55      7.39 o 
   3  10  11       30.99       27.13      2.41 o 
   4  10  11      126.99      135.08      7.70 o 
  -7  11  11        1.12       -0.49      1.79 o 
  -6  11  11        1.08        0.13      1.10 o 
  -5  11  11       21.64       20.68      1.82 o 
  -4  11  11       55.73       54.47      2.47 o 
  -3  11  11       62.46       56.97      2.47 o 
  -2  11  11       40.24       32.83      1.99 o 
  -1  11  11        8.45        6.13      1.50 o 
   0  11  11        0.89        2.14      1.31 o 
   1  11  11        6.48        4.93      1.24 o 
   2  11  11        4.26        1.27      1.36 o 
   3  11  11        2.29        5.59      1.65 o 
  -7  12  11       63.07       75.01      4.05 o 
  -6  12  11       90.13       96.63      3.72 o 
  -5  12  11        3.21        3.34      1.41 o 
  -4  12  11       56.59       59.32      3.17 o 
  -3  12  11        1.01        1.01      1.19 o 
  -2  12  11        4.90        4.77      1.31 o 
  -1  12  11       14.80       11.38      1.75 o 
   0  12  11        7.13        5.78      1.57 o 
   1  12  11        0.44        0.73      1.41 o 
   2  12  11       65.63       77.42      4.60 o 
  -6  13  11       13.10       13.01      1.77 o 
  -5  13  11       90.84       99.68      3.36 o 
  -4  13  11        0.49        0.25      1.23 o 
  -3  13  11        9.31        5.34      1.39 o 
  -2  13  11        1.01        0.99      1.25 o 
  -1  13  11        1.38        1.87      1.27 o 
   0  13  11       29.64       27.29      2.34 o 
   1  13  11       12.44       10.97      1.80 o 
  -4  14  11       12.37       11.45      1.66 o 
  -3  14  11        0.75       -0.97      1.22 o 
  -2  14  11        6.71        6.39      1.49 o 
  -1  14  11        5.21        4.76      1.47 o 
   0  14  11        4.03        5.57      1.65 o 
 -10   0  12       54.79       65.47      5.19 o 
  -9   0  12      139.80      171.55      5.40 o 
  -8   0  12        5.44        4.38      1.44 o 
  -7   0  12       91.42       90.50      3.60 o 
  -6   0  12       31.76       29.44      3.05 o 
  -5   0  12        3.80        5.51      1.30 o 
  -4   0  12       42.01       51.10      2.88 o 
  -3   0  12        0.84        2.55      1.08 o 
  -2   0  12      111.43      114.91      3.89 o 
  -1   0  12       65.46       64.95      4.28 o 
   0   0  12        0.25       -0.61      1.83 o 
   1   0  12        8.13        6.52      2.44 o 
   2   0  12       47.76       51.71      4.89 o 
   3   0  12        9.45        5.29      2.65 o 
   4   0  12       17.29       15.47      3.26 o 
   5   0  12       22.70       17.71      4.07 o 
 -10   1  12        7.37        9.67      1.91 o 
  -9   1  12        0.68        2.60      1.09 o 
  -8   1  12       58.68       58.24      2.23 o 
  -7   1  12       92.33       86.55      2.51 o 
  -6   1  12       50.62       50.59      1.93 o 
  -5   1  12       44.50       51.43      1.67 o 
  -4   1  12      118.33      114.11      2.36 o 
  -3   1  12       84.06       78.99      2.02 o 
  -2   1  12        3.77        4.52      1.73 o 
  -1   1  12       35.97       38.36      4.17 o 
   0   1  12        6.90        6.54      1.65 o 
   1   1  12       19.81       17.44      2.16 o 
   2   1  12       74.34       82.25      4.48 o 
   3   1  12       25.83       26.27      2.80 o 
   4   1  12        6.80        5.60      2.02 o 
   5   1  12        0.00       -2.14      2.14 o 
 -10   2  12        4.32        6.47      1.26 o 
  -9   2  12       44.69       48.40      2.24 o 
  -8   2  12        6.25        8.73      1.21 o 
  -7   2  12        2.14        2.81      0.97 o 
  -6   2  12        0.54        0.14      0.71 o 
  -5   2  12       26.38       21.22      1.20 o 
  -4   2  12        3.36        3.68      0.79 o 
  -3   2  12       54.35       53.61      1.92 o 
  -2   2  12        7.01        7.82      1.09 o 
  -1   2  12      165.10      164.98      8.65 o 
   0   2  12       19.24       22.95      2.23 o 
   1   2  12        0.01        0.31      2.34 o 
   2   2  12        5.02        3.63      1.71 o 
   3   2  12        0.00       -1.51      1.51 o 
   4   2  12       17.96       18.77      2.95 o 
   5   2  12        2.46        2.55      2.02 o 
  -9   3  12        9.61       10.74      1.31 o 
  -8   3  12       70.53       81.60      2.51 o 
  -7   3  12      110.59      115.21      2.49 o 
  -6   3  12       13.53       10.96      1.00 o 
  -5   3  12        4.17        2.56      0.71 o 
  -4   3  12        0.01       -0.66      0.66 o 
  -3   3  12       51.71       58.27      1.80 o 
  -2   3  12       43.02       39.11      2.14 o 
  -1   3  12        2.04        0.45      1.27 o 
   0   3  12      212.78      205.88      5.65 o 
   1   3  12        0.01       -0.41      1.44 o 
   2   3  12      128.32      129.14      4.81 o 
   3   3  12       15.70       18.44      4.17 o 
   4   3  12      115.09      138.49      5.47 o 
   5   3  12       57.14       69.00      4.95 o 
  -9   4  12       13.41       14.19      2.45 o 
  -8   4  12        0.14       -1.18      1.18 o 
  -7   4  12       97.31       93.06      3.48 o 
  -6   4  12        5.55        5.37      1.15 o 
  -5   4  12        5.08        3.69      0.80 o 
  -4   4  12       24.28       21.00      1.49 o 
  -3   4  12       73.60       71.43      2.24 o 
  -2   4  12      465.73      479.33      7.74 o 
  -1   4  12      104.40       97.70      3.15 o 
   0   4  12        4.30        5.82      1.61 o 
   1   4  12      181.28      183.02      5.45 o 
   2   4  12       46.68       41.98      3.16 o 
   3   4  12        1.63        1.43      1.66 o 
   4   4  12       25.96       35.51      3.44 o 
  -9   5  12        0.53       -0.14      1.41 o 
  -8   5  12       14.66       13.69      2.27 o 
  -7   5  12        0.00        0.93      1.70 o 
  -6   5  12        0.00        0.85      1.29 o 
  -5   5  12        5.54        3.56      1.85 o 
  -4   5  12       38.17       37.57      1.52 o 
  -3   5  12        9.14        9.98      0.92 o 
  -2   5  12       74.13       84.07      3.64 o 
  -1   5  12        7.38        4.16      1.41 o 
   0   5  12       87.82       84.34      4.99 o 
   1   5  12      184.25      186.07      5.24 o 
   2   5  12       17.58       17.40      2.03 o 
   3   5  12       16.67       11.83      2.23 o 
   4   5  12       60.30       75.95      4.80 o 
  -9   6  12        3.05        4.07      1.76 o 
  -8   6  12        0.45       -1.04      1.37 o 
  -7   6  12        2.18        0.45      1.48 o 
  -6   6  12        8.19        7.54      1.55 o 
  -5   6  12       26.68       22.82      2.04 o 
  -4   6  12       19.46       17.18      2.42 o 
  -3   6  12      161.80      160.32      5.35 o 
  -2   6  12      127.05      127.12      4.30 o 
  -1   6  12      299.50      290.26      4.56 o 
   0   6  12       10.23       12.44      1.55 o 
   1   6  12       35.72       42.39      2.48 o 
   2   6  12        0.01        0.35      1.45 o 
   3   6  12        0.00       -1.28      1.28 o 
   4   6  12        3.87        3.43      2.63 o 
  -8   7  12        9.12        8.40      1.76 o 
  -7   7  12        3.25        3.43      1.52 o 
  -6   7  12        0.34       -0.66      1.35 o 
  -5   7  12        9.43        8.48      1.60 o 
  -4   7  12        0.11       -0.02      1.25 o 
  -3   7  12        3.23        3.45      1.24 o 
  -2   7  12       50.58       53.82      2.57 o 
  -1   7  12        3.65        1.62      1.04 o 
   0   7  12       10.08        9.92      1.85 o 
   1   7  12       81.20       84.97      3.23 o 
   2   7  12       58.90       59.11      2.97 o 
   3   7  12        2.15        5.31      1.64 o 
   4   7  12        0.13        1.25      1.56 o 
  -8   8  12        4.62       10.14      2.07 o 
  -7   8  12        0.83       -1.28      1.28 o 
  -6   8  12       11.35       10.31      1.79 o 
  -5   8  12        9.88        7.25      1.64 o 
  -4   8  12       13.44       13.73      1.87 o 
  -3   8  12       48.98       46.35      2.37 o 
  -2   8  12        0.22        1.16      1.12 o 
  -1   8  12       35.52       40.01      2.91 o 
   0   8  12        4.85        1.36      1.16 o 
   1   8  12        3.55        2.32      1.33 o 
   2   8  12       34.18       31.40      2.65 o 
   3   8  12        5.06        4.91      1.70 o 
  -8   9  12       11.12       10.45      2.15 o 
  -7   9  12       45.66       47.16      5.97 o 
  -6   9  12        0.57       -0.51      1.37 o 
  -5   9  12        6.24        7.45      1.72 o 
  -4   9  12        8.49        8.80      1.69 o 
  -3   9  12        7.38        8.18      1.33 o 
  -2   9  12       42.58       38.90      2.41 o 
  -1   9  12        6.55        4.14      1.37 o 
   0   9  12       18.46       25.47      1.93 o 
   1   9  12       96.86      116.44      3.77 o 
   2   9  12        2.34        3.65      1.55 o 
   3   9  12        6.81        5.84      1.69 o 
  -7  10  12       31.20       35.44      3.04 o 
  -6  10  12       12.27       11.28      2.11 o 
  -5  10  12        3.09        2.26      1.58 o 
  -4  10  12        1.15        3.19      1.18 o 
  -3  10  12        1.59        1.14      1.31 o 
  -2  10  12        1.88        2.28      1.18 o 
  -1  10  12       19.02       21.25      2.05 o 
   0  10  12       30.21       21.72      2.03 o 
   1  10  12        4.52        4.50      1.26 o 
   2  10  12        1.71       -0.86      1.38 o 
  -6  11  12        8.66        5.40      1.94 o 
  -5  11  12        6.47        5.56      1.94 o 
  -4  11  12        0.06        1.75      1.14 o 
  -3  11  12        0.92        1.93      1.07 o 
  -2  11  12       16.12       15.82      2.32 o 
  -1  11  12       35.56       30.32      2.31 o 
   0  11  12       12.19       16.03      1.94 o 
   1  11  12        6.28        7.33      2.06 o 
  -5  12  12        6.91        8.14      2.00 o 
  -4  12  12        0.11        0.82      1.30 o 
  -3  12  12       11.87       11.93      1.62 o 
  -2  12  12        0.17        0.87      1.19 o 
  -1  12  12       14.69       14.37      1.96 o 
   0  12  12        5.15        5.15      1.64 o 
  -4  13  12       13.15       18.97      1.90 o 
  -3  13  12        1.02        0.34      1.32 o 
  -2  13  12        7.93        8.82      1.64 o 
  -1  13  12       30.80       28.77      2.19 o 
  -9   1  13       29.76       28.62      1.85 o 
  -8   1  13       40.67       47.83      2.38 o 
  -7   1  13       32.00       32.02      2.17 o 
  -6   1  13       40.93       37.20      1.92 o 
  -5   1  13       61.63       58.70      2.11 o 
  -4   1  13       64.52       65.98      2.21 o 
  -3   1  13       26.89       29.11      1.49 o 
  -2   1  13       42.94       39.56      1.93 o 
  -1   1  13       66.99       56.63      3.16 o 
   0   1  13       14.88       14.05      2.00 o 
   1   1  13        1.00       -0.85      1.36 o 
   2   1  13       38.37       35.05      3.02 o 
   3   1  13        3.25        1.95      1.94 o 
   4   1  13       36.81       32.59      3.31 o 
  -9   2  13       30.32       41.79      2.15 o 
  -8   2  13       53.74       60.57      2.36 o 
  -7   2  13      122.82      134.67      3.11 o 
  -6   2  13        1.18        0.61      0.84 o 
  -5   2  13       14.07       16.33      1.20 o 
  -4   2  13       19.32       19.38      1.27 o 
  -3   2  13       66.47       67.37      2.02 o 
  -2   2  13        6.90        8.13      1.15 o 
  -1   2  13       64.14       65.23      5.29 o 
   0   2  13        1.79        0.51      1.73 o 
   1   2  13       15.39       13.07      2.08 o 
   2   2  13        5.16        6.74      1.94 o 
   3   2  13       34.80       32.10      6.52 o 
  -9   3  13        4.06        4.38      2.02 o 
  -8   3  13        2.30        0.06      1.65 o 
  -7   3  13        9.73        4.68      1.44 o 
  -6   3  13        3.75        3.57      1.01 o 
  -5   3  13       73.77       72.25      2.05 o 
  -4   3  13       12.49       14.36      1.21 o 
  -3   3  13       37.19       33.05      1.56 o 
  -2   3  13       52.63       53.52      2.15 o 
  -1   3  13        5.82        5.84      1.35 o 
   0   3  13       15.29       11.68      2.14 o 
   1   3  13       12.72        8.35      2.65 o 
   2   3  13        5.48        3.34      1.71 o 
   3   3  13        0.64        1.33      1.91 o 
  -8   4  13        6.75        5.90      2.02 o 
  -7   4  13       25.42       31.51      2.33 o 
  -6   4  13       18.40       17.63      1.86 o 
  -5   4  13        0.03        1.27      1.21 o 
  -4   4  13        6.78        6.73      1.14 o 
  -3   4  13       39.10       44.86      1.73 o 
  -2   4  13        3.23        5.56      1.10 o 
  -1   4  13       57.35       54.12      2.69 o 
   0   4  13        4.09        2.18      2.75 o 
   1   4  13        7.48        5.50      1.73 o 
   2   4  13       16.37       21.36      2.52 o 
   3   4  13        0.22       -0.30      1.86 o 
  -8   5  13       33.10       38.02      2.74 o 
  -7   5  13       28.52       24.04      2.23 o 
  -6   5  13        5.16        6.38      1.55 o 
  -5   5  13        1.31       -1.04      1.12 o 
  -4   5  13       17.23       18.77      1.96 o 
  -3   5  13       83.56       86.09      2.16 o 
  -2   5  13      266.73      274.82      5.18 o 
  -1   5  13      183.51      183.83      4.52 o 
   0   5  13        1.29        1.22      1.93 o 
   1   5  13        2.58        4.82      1.76 o 
   2   5  13       32.09       30.25      2.84 o 
   3   5  13       11.38       16.56      6.62 o 
  -8   6  13        0.07        0.06      1.56 o 
  -7   6  13        3.96        3.00      1.55 o 
  -6   6  13        0.26        1.03      1.40 o 
  -5   6  13       45.63       45.73      4.40 o 
  -4   6  13        1.88        0.92      1.37 o 
  -3   6  13       55.13       53.11      2.94 o 
  -2   6  13       70.18       80.37      2.36 o 
  -1   6  13        4.58        3.14      1.24 o 
   0   6  13        0.97       -1.20      1.20 o 
   1   6  13        8.93        9.97      1.95 o 
   2   6  13       18.98       20.29      2.59 o 
   3   6  13       10.84       11.14      2.40 o 
  -8   7  13        3.90        4.37      1.76 o 
  -7   7  13        9.27       10.92      1.96 o 
  -6   7  13        1.31        0.50      1.36 o 
  -5   7  13        0.16        1.70      1.41 o 
  -4   7  13       11.36       12.33      1.92 o 
  -3   7  13       24.43       32.17      2.69 o 
  -2   7  13       26.22       34.56      3.24 o 
  -1   7  13        0.87        1.89      1.15 o 
   0   7  13        2.17        0.14      1.41 o 
   1   7  13        0.01       -1.32      1.32 o 
   2   7  13        6.53        3.98      1.95 o 
  -7   8  13       37.34       43.09      3.09 o 
  -6   8  13        1.08       -0.56      1.79 o 
  -5   8  13       75.55       85.81      4.39 o 
  -4   8  13        5.93        7.19      1.71 o 
  -3   8  13       69.47       71.91      6.13 o 
  -2   8  13        1.97        1.91      1.86 o 
  -1   8  13       19.42       20.46      2.88 o 
   0   8  13        0.76        0.67      1.22 o 
   1   8  13        0.00        0.04      1.44 o 
   2   8  13        1.34        2.51      1.81 o 
  -6   9  13       19.03       18.30      2.31 o 
  -5   9  13        8.45        8.26      1.89 o 
  -4   9  13        7.36        7.78      1.82 o 
  -3   9  13       31.14       29.96      2.55 o 
  -2   9  13        7.23        3.54      1.72 o 
  -1   9  13       47.58       51.66      4.18 o 
   0   9  13        1.76       -0.31      2.55 o 
   1   9  13        0.56       -0.11      1.40 o 
  -6  10  13       33.44       34.87      2.92 o 
  -5  10  13       15.91       19.65      2.42 o 
  -4  10  13        0.45        0.18      1.64 o 
  -3  10  13       38.34       49.45      4.42 o 
  -2  10  13       42.49       45.52      3.12 o 
  -1  10  13        4.74        1.58      2.23 o 
   0  10  13       37.91       40.33      6.11 o 
  -4  11  13        6.54        4.67      1.96 o 
  -3  11  13        5.81        4.44      1.68 o 
  -2  11  13        0.10       -1.45      1.45 o 
  -1  11  13        1.44        2.49      1.76 o 
  -8   0  14       16.65       17.03      2.16 o 
  -7   0  14       23.52       28.78      2.52 o 
  -6   0  14       15.36       12.26      1.87 o 
  -5   0  14       18.81       20.78      2.16 o 
  -4   0  14        2.51        1.43      1.44 o 
  -3   0  14      182.94      201.28      5.69 o 
  -2   0  14       11.33       14.24      2.08 o 
  -1   0  14       29.59       24.23      3.46 o 
   0   0  14       97.66      100.58      6.11 o 
   1   0  14       29.41       27.89      3.87 o 
   2   0  14        1.05       -0.61      2.44 o 
  -8   1  14       12.78       18.37      1.54 o 
  -7   1  14        0.57        0.71      1.02 o 
  -6   1  14        8.45        7.34      1.22 o 
  -5   1  14       13.96       15.53      1.41 o 
  -4   1  14       32.56       27.78      1.70 o 
  -3   1  14      116.21      119.54      4.47 o 
  -2   1  14        8.99        9.67      1.36 o 
  -1   1  14        5.75        6.11      1.73 o 
   0   1  14        3.79        3.72      1.83 o 
   1   1  14        0.22       -0.61      1.51 o 
   2   1  14        4.16        3.32      1.80 o 
  -8   2  14        1.40        0.53      2.14 o 
  -7   2  14        2.62       -1.23      1.23 o 
  -6   2  14       22.69       22.22      1.55 o 
  -5   2  14        8.35        6.63      1.12 o 
  -4   2  14       10.66        8.53      1.29 o 
  -3   2  14       32.27       34.14      1.86 o 
  -2   2  14       54.89       54.84      2.31 o 
  -1   2  14       15.73       16.99      2.47 o 
   0   2  14       13.30       12.53      2.08 o 
   1   2  14        3.84        4.89      2.85 o 
   2   2  14        3.50        0.91      4.28 o 
  -8   3  14       25.44       26.32      3.05 o 
  -7   3  14       10.30        7.23      2.16 o 
  -6   3  14        0.34       -0.46      1.73 o 
  -5   3  14       36.05       38.27      1.86 o 
  -4   3  14        7.80        9.09      1.08 o 
  -3   3  14      165.17      170.40      3.23 o 
  -2   3  14       41.98       43.83      2.12 o 
  -1   3  14       13.50       11.28      1.65 o 
   0   3  14       15.64       19.68      2.35 o 
   1   3  14        6.98        9.11      2.00 o 
   2   3  14       15.65       23.17      4.38 o 
  -7   4  14       65.09       76.24      4.25 o 
  -6   4  14        0.29        1.35      2.14 o 
  -5   4  14       90.40       97.55      3.56 o 
  -4   4  14       20.59       23.18      2.11 o 
  -3   4  14       17.73       19.67      1.39 o 
  -2   4  14       34.11       35.43      1.95 o 
  -1   4  14       23.06       20.38      5.96 o 
   0   4  14        0.74        0.15      1.51 o 
   1   4  14        2.62        4.57      1.86 o 
   2   4  14        2.65        2.56      2.85 o 
  -7   5  14        4.88        5.90      2.16 o 
  -6   5  14        0.87        1.18      1.48 o 
  -5   5  14        4.89       10.45      1.76 o 
  -4   5  14        1.48        0.84      1.32 o 
  -3   5  14        0.09       -1.33      1.33 o 
  -2   5  14        9.16        8.89      1.24 o 
  -1   5  14        6.26        5.19      1.35 o 
   0   5  14       41.27       45.21      3.18 o 
   1   5  14       29.71       32.42      2.93 o 
  -7   6  14        5.44        4.37      1.68 o 
  -6   6  14        2.98        3.68      1.64 o 
  -5   6  14       96.38      121.05      4.15 o 
  -4   6  14       18.48       16.82      2.07 o 
  -3   6  14       51.89       50.86      3.01 o 
  -2   6  14        0.85       -0.97      1.80 o 
  -1   6  14        8.22       11.51      1.63 o 
   0   6  14        0.67       -0.86      2.07 o 
   1   6  14        2.72        1.81      1.76 o 
  -6   7  14       30.12       32.00      2.74 o 
  -5   7  14       57.55       62.34      3.40 o 
  -4   7  14        2.21        0.94      1.51 o 
  -3   7  14       72.44       72.89      3.45 o 
  -2   7  14       14.56       19.16      2.74 o 
  -1   7  14        0.27        2.97      2.75 o 
   0   7  14        0.33       -0.98      1.35 o 
  -5   8  14       38.74       37.41      2.86 o 
  -4   8  14       13.75       10.63      1.97 o 
  -3   8  14       78.93       94.96      4.03 o 
  -2   8  14       26.93       33.48      3.53 o 
  -1   8  14       31.46       25.34      3.24 o 
   0   8  14        8.57       12.17      2.72 o 
  -4   9  14        3.04        2.56      1.64 o 
  -3   9  14       16.02       13.69      2.18 o 
  -2   9  14        2.38        0.61      1.76 o 
  -6   1  15       15.12       18.11      2.44 o 
  -5   1  15       44.38       41.53      2.08 o 
  -4   1  15        2.69        1.27      1.20 o 
  -3   1  15       41.25       43.90      2.16 o 
  -2   1  15       34.78       37.58      2.11 o 
  -1   1  15       36.50       44.65      2.73 o 
   0   1  15        0.98       -0.10      1.58 o 
  -6   2  15        9.26        9.65      3.26 o 
  -5   2  15       36.26       36.02      2.11 o 
  -4   2  15       39.24       39.74      2.35 o 
  -3   2  15       20.36       16.90      1.52 o 
  -2   2  15        1.54       -0.17      1.04 o 
  -1   2  15       17.67       20.32      2.06 o 
   0   2  15       38.90       38.17      3.16 o 
  -6   3  15        0.71       -1.56      1.56 o 
  -5   3  15        1.60       -1.51      1.51 o 
  -4   3  15        1.48        0.74      1.23 o 
  -3   3  15        9.10       10.50      1.34 o 
  -2   3  15        2.30        2.73      1.14 o 
  -1   3  15        0.60       -1.16      1.16 o 
   0   3  15        1.93        0.81      2.44 o 
  -5   4  15        0.05       -1.65      1.65 o 
  -4   4  15        2.13       -1.18      1.83 o 
  -3   4  15       14.72       21.10      2.74 o 
  -2   4  15        5.34        6.81      1.27 o 
  -1   4  15        4.69        5.61      1.46 o 
  -5   5  15        2.46        2.55      2.02 o 
  -4   5  15       21.83       26.37      2.43 o 
  -3   5  15        1.06        1.34      1.52 o 
  -2   5  15        3.66        6.01      2.16 o 
  -1   5  15        0.65        0.79      1.33 o 
  -4   6  15        0.88        0.29      1.55 o 
  -3   6  15       19.41       15.33      2.56 o 
  -2   6  15        1.32        1.45      2.08 o 
                                                 
